# Supplementary material for: The crystal structure of 3-chloro-2-(4-methyl­phenyl)-2H-pyrazolo­[3,4-b]quinoline
Source: Acta Crystallogr E Crystallogr Commun. 2015 Apr 30;71(Pt 5):567–70. doi: 10.1107/S205698901500818X (PMC4420078; doi:10.1107/S205698901500818X)
Supplement: Supplementary file 1 [file e-71-00567-sup1.cif]

##############################################################################
#                                                                            #
# This CIF contains the data in a paper accepted for publication in          #
# Acta Crystallographica Section E. It conforms to the requirements of       #
# Notes for Authors for Acta Crystallographica Section E, and has been       #
# peer reviewed under the auspices of the IUCr Commission on Journals.       #
#                                                                            #
# Full details of the Crystallographic Information File format               #
# are given in the paper "The Crystallographic Information File (CIF):       #
# a New Standard Archive File for Crystallography" by S. R. Hall, F. H.      #
# Allen and I. D. Brown [Acta Cryst. (1991), A47, 655-685].                  #
#                                                                            #
# The current version of the core CIF dictionary is obtainable from          #
# ftp://ftp.iucr.org/pub/cif_core.dic.                                       #
#                                                                            #
# Software is freely available for graphical display of the structure(s)     #
# in this CIF. For information consult the CIF software page                 #
# http://www.iucr.org/resources/cif/software.                                #
#                                                                            #
# This file may be used for bona fide research purposes within the           #
# scientific community so long as proper attribution is given to the journal # 
# article from which it was obtained.                                        #
#                                                                            #
##############################################################################
data_global
_audit_creation_method     'from SHELXL-2014'
_journal_date_recd_electronic     2015-04-18
_journal_date_accepted     2015-04-24
_journal_name_full     'Acta Crystallographica, Section E'
_journal_year     2015
_journal_volume     71
_journal_issue      5
_journal_page_first     567
_journal_page_last     570
_journal_paper_category     GO
_journal_paper_doi     10.1107/S205698901500818X
_journal_coeditor_code     SJ5454
_publ_contact_author_name
;
Professor Jerry P. Jasinski
;
_publ_contact_author_address
;
Department of Chemistry,
Keene State College,
229 Main Street, Keene,
NH 03435-2001, USA
;
_publ_contact_author_email     'jjasinski@keene.edu'
_publ_contact_author_fax     ?
_publ_contact_author_phone     ?
_publ_section_title
;\
The crystal structure of 3-chloro-2-(4-methylphenyl)-2<i>H</i>-\
pyrazolo[3,4-<i>b</i>]quinoline
;
loop_
    _publ_author_name
    _publ_author_footnote
    _publ_author_address
    'Sowmya, Haliwana B. V.' .
;
PG Department of Chemistry, 
Jain University, 
52 Bellary Road, 
Hebbal, 
Bangalore 560 024,
India
;
    ' Suresha Kumara, Tholappanavara H.' .
;
University B.D.T. College of Engineering
(a Constituent College of VTU, Belgaum),
Davanagere 577 004, India
;
    'Jasinski, Jerry P.' .
;  Department of Chemistry,
Keene State College,
229 Main Street, Keene,
NH 03435-2001, USA
;
    'Millikan, Sean P.' .
;  Department of Chemistry,
Keene State College,
229 Main Street, Keene,
NH 03435-2001, USA
;
    'Yathirajan, Hemmige S.' .
;  Department of Studies in Chemistry,
University of Mysore,
Manasagangotri, Mysore 570 006,
India
;
    'Glidewell, Christopher' .
;    School of Chemistry, University of St Andrews,
     St Andrews, Fife KY16 9ST, Scotland
;
_publ_section_synopsis
;
The crystal structure and supramolecular features of
3-chloro-2-(4-methylphenyl)-2<i>H</i>-pyrazolo[3,4-<i>b</i>]quinoline are
reported.
;
data_I
_database_code_depnum_ccdc_archive 'CCDC 1012361'
_audit_creation_method     SHELXL-2014
_chemical_name_systematic
;
3-Chloro-2-(4-methylphenyl)-2<i>H</i>-pyrazolo[3,4-<i>b</i>]quinoline
;
_chemical_name_common     ?
_chemical_formula_moiety     'C17 H12 Cl N3'
_chemical_formula_sum     'C17 H12 Cl N3'
_chemical_formula_iupac     'C17 H12 Cl N3'
_chemical_formula_weight     293.75
_chemical_melting_point     ?
_shelx_space_group_comment
;
The symmetry employed for this shelxl refinement is uniquely defined
by the following loop, which should always be used as a source of
symmetry information in preference to the above space-group names.
They are only intended as comments.
;
_space_group_crystal_system     monoclinic
_space_group_name_H-M_alt     'P 21/c'
_space_group_name_Hall     '-P 2ybc'
loop_
    _space_group_symop_operation_xyz
    'x, y, z'
    '-x, y+1/2, -z+1/2'
    '-x, -y, -z'
    'x, -y-1/2, z-1/2'
_cell_length_a     10.2194(4)
_cell_length_b     13.4661(5)
_cell_length_c     10.4600(4)
_cell_angle_alpha     90
_cell_angle_beta     102.780(4)
_cell_angle_gamma     90
_cell_volume     1403.80(10)
_cell_formula_units_Z     4
_cell_measurement_reflns_used     2738
_cell_measurement_theta_min     4.436
_cell_measurement_theta_max     72.557
_cell_measurement_temperature     173(2)
_exptl_crystal_description     block
_exptl_crystal_colour     yellow
_exptl_crystal_size_max     0.420
_exptl_crystal_size_mid     0.280
_exptl_crystal_size_min     0.120
_exptl_crystal_density_diffrn     1.390
_exptl_crystal_density_meas     ?
_exptl_crystal_density_method     ?
_exptl_crystal_F_000     608
_exptl_absorpt_coefficient_mu     2.364
_exptl_absorpt_correction_type     multi-scan
_exptl_absorpt_process_details
;
(CrysAlis RED; Agilent, 2012)
;
_shelx_estimated_absorpt_T_min     0.437
_shelx_estimated_absorpt_T_max     0.765
_exptl_absorpt_correction_T_min     0.554
_exptl_absorpt_correction_T_max     0.753
_exptl_special_details     ?
_diffrn_ambient_temperature     173(2)
_diffrn_radiation_type     CuK\a
_diffrn_radiation_wavelength     1.54184
_diffrn_measurement_device_type     'Agilent Eos Gemini'
_diffrn_measurement_method     '\w scans'
_diffrn_detector_area_resol_mean     ?
_diffrn_reflns_number     8443
_diffrn_reflns_av_R_equivalents     0.0318
_diffrn_reflns_theta_min     4.436
_diffrn_reflns_theta_max     72.557
_diffrn_reflns_theta_full     67.684
_diffrn_measured_fraction_theta_max     0.988
_diffrn_measured_fraction_theta_full     1.000
_diffrn_reflns_limit_h_min     -12
_diffrn_reflns_limit_h_max     12
_diffrn_reflns_limit_k_min     -12
_diffrn_reflns_limit_k_max     16
_diffrn_reflns_limit_l_min     -12
_diffrn_reflns_limit_l_max     11
_diffrn_standards_number     ?
_diffrn_standards_interval_count     ?
_diffrn_standards_interval_time     ?
_diffrn_standards_decay_%     0
_refine_special_details     ?
_reflns_number_total     2738
_reflns_number_gt     2479
_reflns_threshold_expression     'I > 2\s(I)'
_refine_ls_structure_factor_coef     Fsqd
_refine_ls_matrix_type     full
_refine_ls_R_factor_all     0.0431
_refine_ls_R_factor_gt     0.0396
_refine_ls_wR_factor_gt     0.1101
_refine_ls_wR_factor_ref     0.1136
_refine_ls_goodness_of_fit_ref     1.046
_refine_ls_restrained_S_all     1.046
_refine_ls_number_reflns     2738
_refine_ls_number_parameters     191
_refine_ls_number_restraints     0
_refine_ls_hydrogen_treatment     constr
_refine_ls_weighting_scheme     calc
_refine_ls_weighting_details
              'w=1/[\s^2^(Fo^2^)+(0.0702P)^2^+0.2814P] where P=(Fo^2^+2Fc^2^)/3'
_atom_sites_solution_hydrogens     geom
_atom_sites_solution_primary     ?
_atom_sites_solution_secondary     ?
_refine_ls_shift/su_max     0.000
_refine_ls_shift/su_mean     0.000
_refine_diff_density_max     0.358
_refine_diff_density_min     -0.215
_refine_ls_extinction_method     none
_refine_ls_extinction_coef     .
loop_
    _atom_type_symbol
    _atom_type_description
    _atom_type_scat_dispersion_real
    _atom_type_scat_dispersion_imag
    _atom_type_scat_source
    'C' 'C' 0.0181 0.0091
                         'International Tables Vol C Tables 4.2.6.8 and 6.1.1.4'
    'H' 'H' 0.0000 0.0000
                         'International Tables Vol C Tables 4.2.6.8 and 6.1.1.4'
    'N' 'N' 0.0311 0.0180
                         'International Tables Vol C Tables 4.2.6.8 and 6.1.1.4'
    'Cl' 'Cl' 0.3639 0.7018
                         'International Tables Vol C Tables 4.2.6.8 and 6.1.1.4'
_computing_data_collection
;
CrysAlis PRO (Agilent, 2012)
;
_computing_cell_refinement
;
CrysAlis PRO (Agilent, 2012)
;
_computing_data_reduction
;
CrysAlis RED (Agilent, 2012)
;
_computing_structure_solution
;
SHELXS97 (Sheldrick, 2008)
;
_computing_structure_refinement
;
SHELXL2014 (Sheldrick, 2015)
;
_computing_molecular_graphics
;
PLATON (Spek, 2009)
;
_computing_publication_material
;
SHELXL2014 (Sheldrick, 2015) and PLATON (Spek, 2009)
;
loop_
    _atom_site_type_symbol
    _atom_site_label
    _atom_site_fract_x
    _atom_site_fract_y
    _atom_site_fract_z
    _atom_site_U_iso_or_equiv
    _atom_site_adp_type
    _atom_site_calc_flag
    _atom_site_occupancy
    _atom_site_disorder_assembly
    _atom_site_disorder_group
    N N1 0.18699(13) 0.38247(10) 0.54035(13) 0.0290(3) Uani d 1 . .
    N N2 0.21652(13) 0.38697(10) 0.67397(13) 0.0269(3) Uani d 1 . .
    C C3 0.34907(16) 0.38742(11) 0.72750(16) 0.0271(3) Uani d 1 . .
    Cl Cl3 0.41552(4) 0.39736(3) 0.89093(3) 0.03435(15) Uani d 1 . .
    C C3A 0.41587(16) 0.38246(11) 0.62459(15) 0.0257(3) Uani d 1 . .
    C C4 0.54815(16) 0.37944(11) 0.61183(15) 0.0280(3) Uani d 1 . .
    H H4 0.6210 0.3825 0.6860 0.034 Uiso calc 1 . .
    C C4A 0.56909(16) 0.37163(11) 0.48495(16) 0.0287(3) Uani d 1 . .
    C C5 0.70051(17) 0.36552(13) 0.45927(18) 0.0356(4) Uani d 1 . .
    H H5 0.7767 0.3680 0.5302 0.043 Uiso calc 1 . .
    C C6 0.71795(19) 0.35618(14) 0.33496(19) 0.0401(4) Uani d 1 . .
    H H6 0.8060 0.3516 0.3197 0.048 Uiso calc 1 . .
    C C7 0.60533(19) 0.35325(13) 0.22768(18) 0.0390(4) Uani d 1 . .
    H H7 0.6191 0.3472 0.1411 0.047 Uiso calc 1 . .
    C C8 0.47823(19) 0.35900(12) 0.24644(16) 0.0352(4) Uani d 1 . .
    H H8 0.4045 0.3569 0.1730 0.042 Uiso calc 1 . .
    C C8A 0.45426(17) 0.36816(11) 0.37577(15) 0.0282(3) Uani d 1 . .
    N N9 0.32609(13) 0.37210(10) 0.38697(13) 0.0283(3) Uani d 1 . .
    C C9A 0.30883(16) 0.37944(11) 0.51055(15) 0.0264(3) Uani d 1 . .
    C C21 0.10959(16) 0.39242(12) 0.74232(16) 0.0283(3) Uani d 1 . .
    C C22 0.01295(16) 0.46631(12) 0.70896(16) 0.0318(3) Uani d 1 . .
    H H22 0.0147 0.5109 0.6390 0.038 Uiso calc 1 . .
    C C23 -0.08594(16) 0.47332(13) 0.78014(17) 0.0356(4) Uani d 1 . .
    H H23 -0.1520 0.5239 0.7588 0.043 Uiso calc 1 . .
    C C24 -0.09102(16) 0.40803(14) 0.88226(17) 0.0353(4) Uani d 1 . .
    C C25 0.00467(17) 0.33313(14) 0.90984(18) 0.0393(4) Uani d 1 . .
    H H25 0.0016 0.2870 0.9779 0.047 Uiso calc 1 . .
    C C26 0.10438(17) 0.32453(13) 0.83996(17) 0.0360(4) Uani d 1 . .
    H H26 0.1685 0.2725 0.8590 0.043 Uiso calc 1 . .
    C C27 -0.19679(19) 0.41851(18) 0.9614(2) 0.0476(5) Uani d 1 . .
    H H27A -0.1545 0.4387 1.0510 0.071 Uiso calc 1 . .
    H H27B -0.2424 0.3547 0.9636 0.071 Uiso calc 1 . .
    H H27C -0.2623 0.4689 0.9212 0.071 Uiso calc 1 . .
loop_
    _atom_site_aniso_label
    _atom_site_aniso_U_11
    _atom_site_aniso_U_22
    _atom_site_aniso_U_33
    _atom_site_aniso_U_12
    _atom_site_aniso_U_13
    _atom_site_aniso_U_23
    N1 0.0265(7) 0.0343(7) 0.0250(7) -0.0008(5) 0.0028(5) -0.0009(5)
    N2 0.0244(7) 0.0303(7) 0.0251(7) 0.0004(5) 0.0035(5) -0.0002(5)
    C3 0.0251(8) 0.0298(8) 0.0251(8) 0.0001(6) 0.0026(6) -0.0006(6)
    Cl3 0.0305(2) 0.0482(3) 0.0228(2) 0.00019(15) 0.00256(16) -0.00138(14)
    C3A 0.0272(8) 0.0244(7) 0.0243(8) -0.0007(5) 0.0034(6) -0.0001(6)
    C4 0.0261(8) 0.0288(7) 0.0278(8) -0.0013(6) 0.0033(6) -0.0009(6)
    C4A 0.0298(8) 0.0243(7) 0.0322(8) -0.0025(6) 0.0074(7) -0.0008(6)
    C5 0.0304(9) 0.0361(9) 0.0411(9) -0.0026(7) 0.0093(7) -0.0028(7)
    C6 0.0366(9) 0.0391(9) 0.0503(11) -0.0026(7) 0.0220(8) -0.0036(8)
    C7 0.0500(11) 0.0363(9) 0.0359(9) -0.0041(8) 0.0204(8) -0.0028(7)
    C8 0.0445(10) 0.0335(9) 0.0288(8) -0.0032(7) 0.0109(7) -0.0009(7)
    C8A 0.0336(8) 0.0226(7) 0.0287(8) -0.0014(6) 0.0078(6) 0.0003(6)
    N9 0.0306(7) 0.0293(7) 0.0243(7) -0.0020(5) 0.0042(5) -0.0003(5)
    C9A 0.0270(8) 0.0246(7) 0.0267(8) -0.0008(6) 0.0038(6) -0.0002(6)
    C21 0.0230(7) 0.0330(8) 0.0283(8) 0.0005(6) 0.0045(6) -0.0020(6)
    C22 0.0266(8) 0.0352(8) 0.0305(8) 0.0015(6) -0.0003(6) 0.0016(7)
    C23 0.0230(8) 0.0413(9) 0.0397(9) 0.0047(6) 0.0005(7) -0.0042(7)
    C24 0.0236(8) 0.0463(10) 0.0355(9) -0.0018(6) 0.0053(7) -0.0075(7)
    C25 0.0320(9) 0.0486(10) 0.0388(9) 0.0009(7) 0.0111(7) 0.0095(8)
    C26 0.0300(8) 0.0378(9) 0.0418(10) 0.0067(7) 0.0114(7) 0.0084(7)
    C27 0.0302(9) 0.0671(13) 0.0483(11) -0.0017(8) 0.0145(8) -0.0121(10)
_geom_special_details
;
All e.s.d.'s (except the e.s.d. in the dihedral angle between two l.s. planes)
are estimated using the full covariance matrix. The cell e.s.d.'s are taken
into account individually in the estimation of e.s.d.'s in distances, angles
and torsion angles; correlations between e.s.d.'s in cell parameters are only
used when they are defined by crystal symmetry. An approximate (isotropic)
treatment of cell e.s.d.'s is used for estimating e.s.d.'s involving l.s.
planes.
;
loop_
    _geom_bond_atom_site_label_1
    _geom_bond_atom_site_label_2
    _geom_bond_site_symmetry_2
    _geom_bond_distance
    _geom_bond_publ_flag
    N1 N2 . 1.3644(18) y
    N2 C3 . 1.346(2) y
    C3 C3A . 1.398(2) y
    C3A C4 . 1.388(2) y
    C4 C4A . 1.394(2) y
    C4A C5 . 1.429(2) y
    C5 C6 . 1.357(3) y
    C6 C7 . 1.419(3) y
    C7 C8 . 1.358(2) y
    C8 C8A . 1.432(2) y
    C8A N9 . 1.342(2) y
    N9 C9A . 1.346(2) y
    C9A N1 . 1.349(2) y
    C3A C9A . 1.430(2) y
    C4A C8A . 1.446(2) y
    C4 H4 . 0.9500 ?
    C5 H5 . 0.9500 ?
    C6 H6 . 0.9500 ?
    C7 H7 . 0.9500 ?
    C8 H8 . 0.9500 ?
    N2 C21 . 1.434(2) ?
    C3 Cl3 . 1.6993(16) y
    C21 C26 . 1.380(2) ?
    C21 C22 . 1.391(2) ?
    C22 C23 . 1.385(2) ?
    C22 H22 . 0.9500 ?
    C23 C24 . 1.393(3) ?
    C23 H23 . 0.9500 ?
    C24 C25 . 1.390(3) ?
    C24 C27 . 1.507(2) ?
    C25 C26 . 1.384(2) ?
    C25 H25 . 0.9500 ?
    C26 H26 . 0.9500 ?
    C27 H27A . 0.9800 ?
    C27 H27B . 0.9800 ?
    C27 H27C . 0.9800 ?
loop_
    _geom_angle_atom_site_label_1
    _geom_angle_atom_site_label_2
    _geom_angle_atom_site_label_3
    _geom_angle_site_symmetry_1
    _geom_angle_site_symmetry_3
    _geom_angle
    _geom_angle_publ_flag
    C9A N1 N2 . . 103.40(12) ?
    C3 N2 N1 . . 113.60(13) ?
    C3 N2 C21 . . 126.87(14) ?
    N1 N2 C21 . . 119.52(12) ?
    N2 C3 C3A . . 107.30(14) ?
    N2 C3 Cl3 . . 124.06(12) ?
    C3A C3 Cl3 . . 128.59(13) ?
    C4 C3A C3 . . 136.66(15) ?
    C4 C3A C9A . . 120.04(14) ?
    C3 C3A C9A . . 103.30(14) ?
    C3A C4 C4A . . 116.84(15) ?
    C3A C4 H4 . . 121.6 ?
    C4A C4 H4 . . 121.6 ?
    C4 C4A C5 . . 122.13(16) ?
    C4 C4A C8A . . 119.06(15) ?
    C5 C4A C8A . . 118.81(15) ?
    C6 C5 C4A . . 120.91(17) ?
    C6 C5 H5 . . 119.5 ?
    C4A C5 H5 . . 119.5 ?
    C5 C6 C7 . . 120.32(17) ?
    C5 C6 H6 . . 119.8 ?
    C7 C6 H6 . . 119.8 ?
    C8 C7 C6 . . 121.22(16) ?
    C8 C7 H7 . . 119.4 ?
    C6 C7 H7 . . 119.4 ?
    C7 C8 C8A . . 120.68(17) ?
    C7 C8 H8 . . 119.7 ?
    C8A C8 H8 . . 119.7 ?
    N9 C8A C8 . . 117.40(15) ?
    N9 C8A C4A . . 124.55(14) ?
    C8 C8A C4A . . 118.05(15) ?
    C8A N9 C9A . . 115.12(14) ?
    N9 C9A N1 . . 123.20(14) ?
    N9 C9A C3A . . 124.38(14) ?
    N1 C9A C3A . . 112.41(14) ?
    C26 C21 C22 . . 121.19(15) ?
    C26 C21 N2 . . 119.56(14) ?
    C22 C21 N2 . . 119.25(14) ?
    C23 C22 C21 . . 118.42(16) ?
    C23 C22 H22 . . 120.8 ?
    C21 C22 H22 . . 120.8 ?
    C22 C23 C24 . . 121.64(15) ?
    C22 C23 H23 . . 119.2 ?
    C24 C23 H23 . . 119.2 ?
    C25 C24 C23 . . 118.24(15) ?
    C25 C24 C27 . . 120.74(17) ?
    C23 C24 C27 . . 121.02(17) ?
    C26 C25 C24 . . 121.16(16) ?
    C26 C25 H25 . . 119.4 ?
    C24 C25 H25 . . 119.4 ?
    C21 C26 C25 . . 119.26(16) ?
    C21 C26 H26 . . 120.4 ?
    C25 C26 H26 . . 120.4 ?
    C24 C27 H27A . . 109.5 ?
    C24 C27 H27B . . 109.5 ?
    H27A C27 H27B . . 109.5 ?
    C24 C27 H27C . . 109.5 ?
    H27A C27 H27C . . 109.5 ?
    H27B C27 H27C . . 109.5 ?
loop_
    _geom_torsion_atom_site_label_1
    _geom_torsion_atom_site_label_2
    _geom_torsion_atom_site_label_3
    _geom_torsion_atom_site_label_4
    _geom_torsion_site_symmetry_1
    _geom_torsion_site_symmetry_2
    _geom_torsion_site_symmetry_3
    _geom_torsion_site_symmetry_4
    _geom_torsion
    _geom_torsion_publ_flag
    C9A N1 N2 C3 . . . . 0.34(16) ?
    C9A N1 N2 C21 . . . . 179.24(13) ?
    N1 N2 C3 C3A . . . . -0.29(17) ?
    C21 N2 C3 C3A . . . . -179.08(14) ?
    N1 N2 C3 Cl3 . . . . 177.38(11) ?
    C21 N2 C3 Cl3 . . . . -1.4(2) ?
    N2 C3 C3A C4 . . . . -179.33(17) ?
    Cl3 C3 C3A C4 . . . . 3.1(3) ?
    N2 C3 C3A C9A . . . . 0.10(16) ?
    Cl3 C3 C3A C9A . . . . -177.43(12) ?
    C3 C3A C4 C4A . . . . 178.21(17) ?
    C9A C3A C4 C4A . . . . -1.1(2) ?
    C3A C4 C4A C5 . . . . -178.51(14) ?
    C3A C4 C4A C8A . . . . 0.6(2) ?
    C4 C4A C5 C6 . . . . 178.81(16) ?
    C8A C4A C5 C6 . . . . -0.3(2) ?
    C4A C5 C6 C7 . . . . 0.6(3) ?
    C5 C6 C7 C8 . . . . -0.4(3) ?
    C6 C7 C8 C8A . . . . 0.0(3) ?
    C7 C8 C8A N9 . . . . -179.12(15) ?
    C7 C8 C8A C4A . . . . 0.3(2) ?
    C4 C4A C8A N9 . . . . 0.1(2) ?
    C5 C4A C8A N9 . . . . 179.25(14) ?
    C4 C4A C8A C8 . . . . -179.31(14) ?
    C5 C4A C8A C8 . . . . -0.2(2) ?
    C8 C8A N9 C9A . . . . 179.20(14) ?
    C4A C8A N9 C9A . . . . -0.2(2) ?
    C8A N9 C9A N1 . . . . -178.78(14) ?
    C8A N9 C9A C3A . . . . -0.4(2) ?
    N2 N1 C9A N9 . . . . 178.30(14) ?
    N2 N1 C9A C3A . . . . -0.27(16) ?
    C4 C3A C9A N9 . . . . 1.1(2) ?
    C3 C3A C9A N9 . . . . -178.44(14) ?
    C4 C3A C9A N1 . . . . 179.66(14) ?
    C3 C3A C9A N1 . . . . 0.11(17) ?
    N1 N2 C21 C22 . . . . -53.7(2) y
    N1 N2 C21 C26 . . . . 126.42(16) y
    C3 N2 C21 C22 . . . . 125.08(17) y
    C3 N2 C21 C26 . . . . -54.8(2) y
    C26 C21 C22 C23 . . . . 2.9(2) ?
    N2 C21 C22 C23 . . . . -177.01(14) ?
    C21 C22 C23 C24 . . . . -0.6(3) ?
    C22 C23 C24 C25 . . . . -1.5(3) ?
    C22 C23 C24 C27 . . . . 178.15(16) ?
    C23 C24 C25 C26 . . . . 1.4(3) ?
    C27 C24 C25 C26 . . . . -178.25(17) ?
    C22 C21 C26 C25 . . . . -3.0(3) ?
    N2 C21 C26 C25 . . . . 176.89(16) ?
    C24 C25 C26 C21 . . . . 0.8(3) ?
loop_
    _geom_hbond_atom_site_label_D
    _geom_hbond_atom_site_label_H
    _geom_hbond_atom_site_label_A
    _geom_hbond_site_symmetry_A
    _geom_hbond_distance_DH
    _geom_hbond_distance_HA
    _geom_hbond_distance_DA
    _geom_hbond_angle_DHA
    _geom_hbond_publ_flag
    C23 H23 N9 3_566 0.95 2.50 3.393(2) 157 y
    C26 H26 N9 4_566 0.95 2.50 3.449(2) 174 y
    C27 H27A Cg1 3_567 0.98 2.84 3.653(2) 140 y
_shelx_hkl_file
;
   0   0  -1 326.374 42.1909   2
   0   0  -2 19325.0 490.765   8
   0   0  -2 18575.2 520.053   3
   0   0  -3 163.151 69.4744  10
   0   0   3 84.0049 62.6209   2
   0   0  -3 29.8456 58.4422   8
   0   0  -3 72.5299 62.0125   3
   0   0  -4 41701.5 1102.58   8
   0   0  -4 41337.0 1090.44  10
   0   0  -5-9.69589 83.3049  10
   0   0  -5 115.835 78.3628   8
   0   0  -6 30960.5 1099.61  10
   0   0  -6 29943.3 1086.23   8
   0   0  -7 67.1663 93.2135  10
   0   0  -7-0.37561 83.5827   8
   0   0  -7 17.0201 106.948   5
   0   0  -8 123660. 3270.00   5
   0   0  -8 123199. 3114.95   8
   0   0  -9 187.788 126.684  17
   0   0 -10 13728.3 901.054  24
   0   0 -11-241.081 127.236  11
   0   0 -11-17.7406 93.6922  24
   0   0 -12 9973.22 536.142  11
   0   0 -12 10189.7 571.063  24
   0   1   0 327.328 36.8019   1
   0  -1  -1 78029.6 1480.18   8
   0   1  -1 79127.9 1509.21   5
   0  -1  -2 293070. 4895.80   2
   0  -1  -2 277966. 4924.63   8
   0   1  -2 286919. 4867.18   8
   0   1  -2 275118. 4995.76   3
   0  -1  -3 512.022 88.8795   2
   0  -1  -3 785.519 116.256   8
   0   1  -3 525.631 118.213   3
   0   1  -3 816.645 115.124  10
   0  -1   3 504.744 99.0778   2
   0   1  -3 679.611 98.6520   8
   0  -1  -3 767.266 96.4100  10
   0   1  -4 60976.0 1403.61   8
   0   1  -4 60721.5 1464.16  10
   0   1  -4 57783.5 1499.98   3
   0  -1  -4 67871.7 1418.81  10
   0  -1   4 53552.4 1416.04   2
   0  -1  -4 54818.0 1409.71   8
   0   1  -4 60484.6 1368.96   9
   0   1  -5 112075. 2368.46   9
   0  -1  -5 106362. 2459.02   8
   0   1  -5 111028. 2420.37   8
   0   1  -5 117392. 2538.38  10
   0   1  -5 108924. 2598.67   5
   0  -1  -5 116576. 2438.82  10
   0   1  -6 86419.7 2181.37  10
   0   1  -6 80757.9 2055.24   8
   0   1  -6 77374.7 2201.10   5
   0  -1  -6 87853.0 2097.86  10
   0  -1  -6 84712.9 2156.57   8
   0  -1  -7 6771.19 543.714   8
   0   1  -7 7505.32 608.405   5
   0   1  -7 7091.35 561.269  10
   0   1  -7 7396.75 528.951   8
   0  -1  -7 7110.38 518.466  10
   0  -1  -8 423.575 155.225   8
   0  -1  -8 366.173 163.888   5
   0   1  -8 444.996 163.825   5
   0  -1  -9 4992.82 506.683  14
   0   1  -9 5472.51 575.194  24
   0  -1  -9 5298.40 555.157  17
   0  -1 -10 148.637 103.512  24
   0  -1 -10 165.749 132.193  17
   0   1 -10 69.3354 136.955  11
   0   1 -10 102.381 103.633  24
   0   1 -11 1107.73 251.411  24
   0  -1 -11 1251.15 241.930  17
   0  -1 -11 1291.45 267.259  24
   0   1 -11 1180.40 230.396  11
   0   1 -12 10841.1 593.129  24
   0  -1 -12 10840.9 582.423  24
   0  -1 -12 11375.4 587.649  11
   0   2   0 146880. 2609.28   1
   0   2   0 147359. 2604.12   4
   0   2  -1 402772. 6835.15   3
   0  -2  -1 392465. 6733.04   8
   0   2  -1 403012. 6751.81   4
   0   2  -2 18281.0 526.057   4
   0   2  -2 15191.6 412.266   8
   0  -2  -2 18293.0 519.864   8
   0   2  -2 16986.7 569.182   3
   0   2  -2 16328.3 545.000   5
   0   2  -3 225225. 4231.75   5
   0   2  -3 214593. 4238.78   3
   0   2  -3 222031. 4160.64  10
   0  -2  -3 231696. 4059.13   2
   0   2  -3 218464. 4007.41   8
   0   2  -4 6196.36 387.718  10
   0   2  -4 5934.82 359.488   9
   0   2  -4 6172.12 412.173   3
   0  -2  -4 7111.44 334.720  10
   0  -2  -4 5944.87 326.753   2
   0   2  -4 5918.15 406.900   5
   0   2  -4 6004.10 322.597   8
   0  -2  -4 6909.63 393.837   8
   0  -2  -5 469.783 99.7420  10
   0   2  -5 674.769 130.713   8
   0   2  -5 629.827 164.075   3
   0   2  -5 559.009 157.890   5
   0  -2  -5 841.475 167.348   8
   0   2  -5 633.818 141.314   9
   0   2  -5 473.205 150.574  10
   0   2  -6 7639.86 468.555   8
   0  -2  -6 7443.44 526.239   8
   0   2  -6 6642.59 512.174  10
   0   2  -6 6144.43 518.916   5
   0  -2  -7 20284.0 993.212   8
   0   2  -7 21177.4 1066.91   5
   0   2  -7 21034.7 1012.57  10
   0  -2  -8 670.974 196.756   8
   0   2  -8 788.165 217.173   5
   0   2  -9 1712.18 333.826  24
   0  -2  -9 1183.19 278.266  17
   0   2  -9 1151.89 249.823  11
   0  -2  -9 1175.97 263.341  14
   0   2 -10 3828.68 461.776  11
   0  -2 -10 3266.04 432.439  17
   0   2 -10 3321.12 438.966  24
   0  -2 -11 19221.7 965.934  17
   0  -2 -11 19601.4 975.981  24
   0   2 -11 19852.8 1002.50  24
   0   2 -12 4106.37 357.574  24
   0  -2 -12 4816.10 377.789  11
   0  -2 -12 4164.25 342.851  24
   0   3   0 110.273 58.7172   4
   0   3   0 48.5350 45.4915   1
   0   3  -1 202365. 3601.30   4
   0  -3  -1 205930. 3565.42   8
   0   3  -1 201943. 3696.52   3
   0  -3   1 197462. 3627.95   1
   0   3  -2 91931.2 1884.73  10
   0   3  -2 96172.2 1869.20   4
   0   3  -2 88127.9 1659.70   8
   0   3  -2 91757.7 1980.42   3
   0  -3  -2 96373.4 1862.89   8
   0  -3  -3 18100.1 622.207   8
   0   3  -3 16183.3 620.098  10
   0   3  -3 15607.0 640.204   5
   0   3  -3 16998.4 483.954   8
   0   3  -3 16667.8 673.767   3
   0   3  -4 102724. 2392.18  10
   0   3  -4 108462. 2478.61   5
   0   3  -4 117009. 2541.95   3
   0  -3  -4 114634. 2401.30   8
   0   3  -4 108799. 2156.52   8
   0   3  -4 103424. 2364.54   9
   0  -3  -4 107769. 2223.98   2
   0   3  -5 20595.3 900.377   3
   0   3  -5 19842.6 886.079   5
   0   3  -5 18642.8 836.643  10
   0  -3  -5 20773.3 845.422   8
   0   3  -5 20299.7 825.289   9
   0  -3  -6 92452.2 2369.04   8
   0   3  -6 87806.8 2394.93   3
   0   3  -6 92678.0 2305.16   9
   0   3  -6 90787.0 2404.08  10
   0   3  -6 93862.0 2477.19   5
   0   3  -7 11297.3 774.982   5
   0   3  -7 13088.9 804.136  10
   0  -3  -7 11422.4 749.118   8
   0  -3  -8 5635.20 550.060  14
   0   3  -8 6639.97 626.237   5
   0  -3  -8 7099.67 619.341   8
   0  -3  -8 7197.86 611.829  17
   0   3  -8 6815.04 619.179  24
   0   3  -9-132.134 105.256  24
   0  -3  -9-68.9794 149.307  17
   0  -3 -10 4859.15 522.106  17
   0   3 -10 3947.46 478.949  24
   0  -3 -11 2661.55 356.912  17
   0   3 -11 2248.92 321.276  24
   0  -3 -11 2297.78 322.624  24
   0  -3 -12 16154.9 663.501  24
   0  -3 -12 15402.9 692.735  11
   0   3 -12 15703.9 697.717  24
   0  -4  -1 299597. 5179.69   8
   0   4  -1 305552. 5254.34   4
   0   4  -1 313644. 5387.08   3
   0   4  -2 45798.0 1247.90   3
   0  -4  -2 45118.5 1110.55   8
   0  -4   2 44255.2 1148.46   1
   0   4  -2 44237.3 1150.79  10
   0   4  -3 169.861 82.7742   4
   0   4  -3 163.056 110.055   3
   0  -4  -3 197.230 73.8662   8
   0   4  -3 48.1163 59.8215  10
   0   4  -4 58248.8 1556.64   9
   0   4  -4 54132.7 1592.03   3
   0   4  -4 56594.5 1541.29  10
   0  -4  -4 52844.1 1462.65   8
   0   4  -5 11174.1 633.833   9
   0  -4  -5 9866.15 584.410   8
   0   4  -5 9755.03 609.682  10
   0   4  -5 10365.2 641.521   5
   0   4  -5 10494.2 653.481   3
   0   4  -6 9546.68 668.465   5
   0   4  -6 9068.77 647.129   3
   0  -4  -6 10754.7 670.745   8
   0   4  -6 9960.71 635.430   9
   0   4  -6 9440.42 648.820  10
   0  -4  -7 12430.0 791.941   8
   0   4  -8 100236. 2836.28  24
   0   4  -8 94212.7 2668.81  20
   0  -4  -8 98903.5 2743.63  17
   0  -4  -8 93883.4 2747.02  14
   0   4  -9 2467.64 394.221  24
   0   4  -9 2914.13 389.008  20
   0  -4  -9 2554.87 401.342  17
   0  -4 -10 3456.75 449.788  17
   0   4 -10 4128.45 433.177  20
   0   4 -10 4009.19 478.082  24
   0  -4 -11 10460.2 656.318  24
   0  -4 -11 10793.2 701.688  17
   0   4 -11 11783.9 726.569  24
   0   4 -12 2071.96 228.099  24
   0  -4 -12 2069.33 237.002  11
   0   5   0 58.5981 75.6149   4
   0   5   0 21.3738 59.5874   1
   0  -5  -1 104610. 1972.25   8
   0  -5   1 97222.2 1859.03   7
   0   5   1 102482. 2136.74   1
   0   5  -1 94250.1 2164.29   3
   0   5  -1 97727.1 2055.18   4
   0   5   1 92937.2 2117.40   4
   0   5  -2 25355.3 930.452   3
   0  -5  -2 28574.2 823.291   8
   0  -5   2 25718.5 847.410   1
   0   5  -2 27507.1 840.535   4
   0   5  -3 577.963 129.993   4
   0   5  -3 740.497 173.697   3
   0  -5  -3 357.010 111.629   8
   0   5  -3 691.287 147.470  10
   0   5  -4 1444.44 241.605   3
   0  -5  -4 2500.42 274.554   8
   0   5  -4 1972.02 260.984  10
   0   5  -4 2169.47 274.428   9
   0   5  -5 88888.0 2320.65  10
   0   5  -5 87588.0 2397.49   3
   0  -5  -5 91477.9 2289.08   8
   0   5  -5 84797.4 2316.59   9
   0  -5  -6 11602.7 718.094   8
   0   5  -6 11010.6 709.839   9
   0   5  -6 10566.8 717.351   3
   0   5  -7 1920.13 319.301   9
   0  -5  -7 1481.17 282.029   8
   0   5  -7 1622.17 304.184   3
   0   5  -8 1039.27 260.996  24
   0  -5  -8 484.399 173.160  17
   0   5  -8 768.286 219.064  20
   0   5  -9 4628.17 527.790  24
   0  -5  -9 5059.29 548.238  17
   0   5  -9 5098.19 525.614  20
   0   5 -10 2117.53 321.969  20
   0   5 -10 1933.14 322.105  24
   0  -5 -10 2508.65 378.652  17
   0  -5 -11 2926.69 354.458  17
   0   5 -11 3125.44 362.095  24
   0  -6   0 5328.96 300.730   7
   0   6   0 5535.29 353.601   1
   0   6   0 5896.66 377.703   4
   0   6  -1 108.817 89.2225   3
   0   6   1 24.2442 69.0725   4
   0   6  -1 137.132 75.3199   4
   0   6  -2 37903.2 1086.95   4
   0   6  -2 34701.7 1201.97   3
   0  -6  -2 35978.8 1018.46   8
   0   6  -3 48270.5 1320.01   4
   0   6  -3 44361.9 1464.18   3
   0  -6  -3 46415.7 1316.40   8
   0   6  -4 17695.1 873.413   9
   0   6  -4 19100.4 929.619   3
   0  -6  -5 1628.82 261.025   8
   0   6  -5 1507.91 272.993   9
   0   6  -5 1356.00 267.788   3
   0   6  -6 4270.53 472.911   3
   0   6  -6 4499.24 473.885   9
   0  -6  -6 4704.88 469.773   8
   0  -6  -7 9300.74 694.706   8
   0   6  -7 8892.25 689.393   9
   0  -6  -7 7774.80 634.253  17
   0  -6  -7 7476.16 628.039   7
   0   6  -7 8602.00 682.650   3
   0   6  -7 8040.74 652.214  20
   0   6  -7 7719.28 660.895  24
   0   6  -8 8141.43 706.064  24
   0  -6  -8 7632.16 662.076  17
   0   6  -8 8263.29 682.708  20
   0   6  -9-5.27331 123.678  24
   0  -6  -9-43.7787 110.681  17
   0   6 -10 4598.74 484.175  24
   0  -6 -10 5107.35 518.820  17
   0   6 -10 5613.15 511.952  20
   0  -6 -11 2191.63 297.966  17
   0   6 -11 2200.49 290.385  24
   0  -7   0 27.9968 46.9405   7
   0   7   0-2.25769 85.3887   4
   0   7   0 76.4065 81.1741   3
   0   7  -1 250897. 4817.37   4
   0   7  -1 243886. 5006.07   3
   0   7   1 251502. 4923.98   4
   0  -7  -1 256322. 4755.39   7
   0   7   2 717.352 169.010   4
   0   7  -2 852.063 157.178   4
   0   7  -2 666.035 183.792   3
   0   7  -3 228.206 109.588   4
   0   7  -3 46.7483 106.219   3
   0  -7  -4 27603.1 1046.48   8
   0   7  -4 24160.8 1099.10   9
   0   7  -4 25617.8 1144.47   3
   0   7  -5 3672.67 432.636   3
   0  -7  -5 4472.46 425.499   8
   0   7  -5 3953.89 443.425   9
   0   7  -6 34369.0 1445.77   3
   0   7  -6 31952.3 1403.78   9
   0  -7  -6 34429.6 1360.77   8
   0   7  -7 21169.3 1115.92  26
   0   7  -7 20544.6 1105.14   9
   0   7  -7 20804.6 1122.30  20
   0  -7  -7 21865.5 1105.87  17
   0   7  -7 23775.3 1222.86  24
   0  -7  -8 10847.3 790.582  17
   0   7  -8 11141.2 811.339  20
   0   7  -8 10805.7 779.342  26
   0   7  -8 9834.96 776.642  24
   0   7  -9 2602.43 406.089  20
   0  -7  -9 1992.53 325.970  17
   0   7  -9 1616.32 319.532  24
   0  -7 -10 2539.43 355.629  17
   0   7 -10 2824.52 365.328  24
   0  -7 -11-45.1093 87.0175  17
   0  -7 -11-2.61376 55.6328  24
   0   7 -11-11.8486 73.1534  24
   0   8   0 630373. 11183.5   4
   0   8   0 625983. 11413.5   3
   0   8  -1 134791. 2926.28   4
   0  -8  -1 133451. 2845.53   7
   0   8   1 135563. 3053.81   4
   0  -8  -2 1770.24 248.222   7
   0   8  -2 1988.30 303.887   3
   0   8   2 2153.07 297.448   4
   0   8   3 27218.4 1152.60   4
   0   8  -3 27299.6 1213.34   3
   0   8  -4 31.3520 105.948   9
   0   8  -4 122.132 102.576   3
   0   8  -5 281.014 175.832   9
   0  -8  -5 30.6918 79.8385   7
   0  -8  -5 185.316 103.308   8
   0   8  -5-139.524 121.706   3
   0   8  -6 1665.20 320.314  20
   0   8  -6 1653.70 318.617  26
   0   8  -6 1577.19 304.200   9
   0   8   6 1962.91 342.680  15
   0   8  -6 1664.05 315.247  24
   0  -8  -6 2169.69 320.777  17
   0   8  -7 20248.6 1134.58  24
   0   8  -7 20698.0 1134.29  20
   0   8  -7 19473.9 1084.43   9
   0  -8  -7 20991.1 1091.70  17
   0   8  -7 19433.7 1096.06  26
   0  -8  -8 36587.5 1515.74  17
   0   8  -8 36546.0 1543.44  20
   0   8  -8 37202.4 1578.75  24
   0   8  -8 35982.5 1508.35  26
   0   8  -9 11806.5 744.536  26
   0  -8  -9 11728.4 784.111  17
   0   8  -9 11294.2 778.258  24
   0   8  -9 13304.4 834.251  20
   0   8 -10 2132.41 298.154  24
   0  -8 -10 2021.33 301.910  17
   0  -8 -11 5387.33 359.157  17
   0   8  11 3201.04 306.768  23
   0   9   0-29.1560 117.097   3
   0   9  -1 49858.5 1720.46   3
   0   9   1 49179.2 1725.65   3
   0   9   1 52501.1 1635.89   4
   0   9   2 4657.06 454.288   4
   0   9  -2 4460.07 472.815   3
   0  -9  -2 3844.77 367.530   7
   0  -9  -3 103.440 88.3262   7
   0   9   3 212.659 114.289   4
   0   9  -3 421.646 183.544   3
   0   9  -3 399.933 169.432   9
   0  -9  -4-133.565 108.934   7
   0   9  -4 25.2594 123.143   9
   0   9   4 253.192 152.656   4
   0   9  -5 18788.0 1048.07  26
   0   9  -5 18805.6 1074.20  24
   0   9  -5 18689.9 1065.81   9
   0   9   5 20452.6 1098.87  15
   0   9  -5 19440.6 1069.08  20
   0   9  -6 341.662 169.089  26
   0  -9  -6 214.948 127.058  17
   0   9  -6 294.219 150.477   9
   0   9   6 226.550 152.263  15
   0   9  -6 235.537 198.381  20
   0   9  -6 179.395 165.400  24
   0   9  -7 927.103 256.670  24
   0   9  -7 1298.51 344.097  20
   0   9   7 493.898 174.459  15
   0  -9  -7 593.477 182.784  17
   0   9  -7 551.085 204.422  26
   0   9  -8 3657.77 455.219  26
   0   9  -8 3923.03 472.683  24
   0  -9  -8 3835.58 448.826  17
   0   9  -9 790.983 191.466  26
   0   9  -9 694.698 193.413  24
   0  -9  -9 541.907 173.244  17
   0  -9 -10 1273.01 207.705  17
   0  10   0 20578.0 1076.98   3
   0  10   1 3127.32 425.795   3
   0  10   2 4852.70 526.982   3
   0  10  -2 3902.44 435.199   9
   0  10  -3 11701.1 804.443   9
   0 -10  -3 13557.5 774.593   7
   0  10   4 21925.2 1153.48  15
   0  10   4 19111.3 980.970  13
   0  10  -4 18037.8 1043.50   9
   0  10  -4 19233.9 1066.35  26
   0  10  -5 1809.13 342.507  26
   0  10  -5 1696.05 323.252   9
   0  10   5 1584.34 334.166  15
   0  10  -6 2369.27 388.054  26
   0  10   6 2562.74 388.832  15
   0  10  -6 2485.95 396.344  24
   0  10   7 191.204 151.832  15
   0 -10  -7 241.758 132.404  17
   0  10  -7 241.547 177.991  26
   0  10  -7 71.1830 138.024  24
   0 -10  -8 7680.20 586.919  17
   0  10  -8 6578.83 584.804  26
   0  10  -9 1187.04 212.111  26
   0 -10  -9 679.983 174.514  17
   0  10  10 3470.72 307.876  23
   0  11   0-127.991 111.328  25
   0  11   0 88.7510 169.425  12
   0  11   1 101471. 2888.18  15
   0  11  -1 112156. 2827.76  12
   0  11   1 97910.5 2807.02  25
   0  11  -1 110130. 2881.87  25
   0  11   1 102041. 2828.96  12
   0  11  -1 102461. 2721.55   9
   0  11   2 3150.80 427.448  12
   0  11  -2 3531.89 434.930  25
   0  11   2 3398.86 449.978  15
   0  11  -2 2915.59 393.279   9
   0  11  -2 3553.22 431.584  26
   0  11   2 3060.05 413.133  25
   0  11   3 4270.21 519.017  15
   0  11   3 5362.97 529.760  13
   0  11  -3 4981.28 501.536  25
   0  11  -3 5020.88 528.943   9
   0  11  -3 4608.54 513.304  26
   0  11   4 1932.29 322.304  13
   0  11   4 1624.41 319.764  15
   0  11  -4 2183.62 359.127   9
   0  11  -4 2131.45 348.350  26
   0  11   5 11239.9 838.931  15
   0  11  -5 10478.0 791.764  26
   0  11  -6 6938.03 641.412  26
   0  11   6 7569.91 675.798  15
   0  11   7 8919.25 676.467  15
   0  11  -7 8586.42 680.443  26
   0  11   8 5244.00 433.789  15
   0  11  -8 5534.91 489.978  26
   0  11   9 5549.25 421.939  23
   0  11  -9 6547.16 426.350  26
   0  12   0 67096.4 2190.70  25
   0  12   0 66587.9 2173.35  12
   0  12   1 123585. 3250.24  12
   0  12   1 122078. 3254.78  25
   0  12   1 118297. 3265.00  15
   0  12  -1 124796. 3176.17  12
   0  12  -1 118470. 3193.93  25
   0  12  -2 253.962 152.151  25
   0  12  -2 571.845 199.332  26
   0  12   2 509.934 234.987  15
   0  12   2 597.299 191.423  13
   0  12   3 1104.09 280.954  13
   0  12  -3 1150.02 262.291  26
   0  12   3 1160.21 295.213  15
   0  12  -3 1550.13 279.147  25
   0  12   4 2644.30 416.522  15
   0  12  -4 3097.53 431.774  26
   0  12   4 3221.90 415.632  13
   0  12  -5 725.641 211.291  26
   0  12   5 220.103 149.400  15
   0  12   6 534.245 208.718  15
   0  12  -6 555.113 209.253  26
   0  12  -7 12045.4 758.682  26
   0  12   7 12458.5 752.290  15
   0  12  -8 4969.44 413.933  26
   0  12   8 4273.70 349.031  15
   0  13   0 138.943 134.241  13
   0  13   0 22.5784 127.361  12
   0  13   0 140.459 140.953  25
   0  13  -1 21174.3 1070.74  12
   0  13  -1 19809.1 1078.86  25
   0  13   1 19543.9 1106.58  15
   0  13   1 19913.0 1106.74  13
   0  13  -1 18087.6 1043.85  13
   0  13  -2 4609.98 505.022  25
   0  13  -2 5576.28 549.288  26
   0  13  -2 4852.13 519.530  13
   0  13   2 5153.81 563.430  15
   0  13   2 4324.29 505.736  13
   0  13  -3-59.6622 100.241  26
   0  13  -3 89.2129 134.590  13
   0  13   3-81.6154 133.181  13
   0  13  -3 79.9787 105.131  25
   0  13   3 109.317 138.850  15
   0  13  -4 283.656 161.420  26
   0  13   4 328.246 164.970  13
   0  13   4 336.867 207.764  15
   0  13   5 4232.94 499.793  15
   0  13  -5 4493.75 480.962  26
   0  13   6 3549.47 411.659  15
   0  13  -6 3200.37 390.982  26
   0  13   7-68.7091 118.292  15
   0  13  -7 229.102 124.178  26
   0  14   0 19084.8 1057.97  13
   0  14   1 993.239 234.903  15
   0  14   1 1235.35 280.764  13
   0  14  -1 1044.77 259.039  13
   0  14  -1 1158.12 264.201  25
   0  14  -2 1202.65 257.214  25
   0  14  -2 1158.86 260.473  13
   0  14   2 802.790 218.091  15
   0  14   2 775.464 215.192  13
   0  14  -3 3801.13 399.544  13
   0  14   3 4186.67 479.737  15
   0  14  -3 3832.63 407.047  25
   0  14  -3 3950.29 431.897  26
   0  14   3 3791.07 436.296  13
   0  14   4 4451.53 435.960  13
   0  14  -4 3867.44 421.719  26
   0  14   4 3251.66 415.975  15
   0  14  -5-8.74040 100.108  26
   0  14   5 24.6678 125.923  15
   0  14   6 743.410 155.068  22
   0  14   6 926.861 203.112  15
   0  14  -6 1095.18 205.000  26
   0  15   0-134.556 165.519  13
   0  15  -1 27952.4 1179.00  13
   0  15   1 27809.8 1208.75  13
   0  15   2 3939.14 410.464  15
   0  15  -2 3726.77 381.904  13
   0  15   2 4210.78 442.055  13
   0  15   3 683.721 192.620  13
   0  15   3 891.982 212.418  15
   0  15  -4-25.1766 68.6643  26
   0  15   4 83.7136 97.3611  15
   0  15   5 10699.5 579.901  22
   0  15  -5 11153.6 550.422  26
   0  15   5 11990.4 626.270  15
   0  16   0 2797.19 322.676  13
   0  16  -1 31692.3 1118.18  13
   0  16   1 34039.6 1188.21  13
   0  16   2 6519.06 463.619  13
   0  16  -2 6985.51 424.291  13
   1   0 -12 65.7079 90.4589  24
   1   0 -11 83.9371 143.347  24
   1   0 -11 235.326 157.573  11
   1   0 -10 12253.5 877.497  24
   1   0 -10 11525.4 761.109  14
   1   0  -9 56.6602 146.775  14
   1   0  -8 9470.56 718.574   5
   1   0  -8 8335.36 627.607   8
   1   0  -8 8948.98 649.208  10
   1   0  -7-2.85029 84.4960  10
   1   0  -7 35.6357 92.3164   5
   1   0  -7 71.3620 74.8311   8
   1   0  -6 340599. 6537.90   5
   1   0  -6 355602. 6377.77  10
   1   0  -5 92.4871 60.5494   8
   1   0  -5 1.52378 62.2682  10
   1   0  -4 84507.1 1822.66  10
   1   0  -4 82698.5 1797.35   8
   1   0  -3 403.281 79.8172   8
   1   0  -3 295.046 92.8384   2
   1   0  -3 332.066 84.7690  10
   1   0  -2 1528.74 105.051   7
   1   0  -2 1336.74 126.136   2
   1   0  -2 1377.10 110.648   8
   1   0  -1 94.4889 30.7485   7
   1   0  -1 52.5271 30.6108   4
   1   0   0 258819. 4336.56   1
  -1   0  -1 1304.68 112.051   3
   1   0   1 1146.14 104.370   7
  -1   0  -2 105758. 2061.75   3
   1   0   2 100869. 1904.46   2
  -1   0  -3 122.860 61.5671  10
  -1   0  -3 111.667 84.3261   3
  -1   0  -3 18.0110 47.4426   8
   1   0   3 40.4339 44.7215   2
   1   0   3 15.3357 40.4216   6
   1   0   4 114274. 2395.90   2
  -1   0  -4 115571. 2505.78   8
  -1   0  -4 124652. 2612.48   3
  -1   0  -4 121166. 2498.49  10
  -1   0  -5 96.8746 79.9110   8
  -1   0  -5 345.597 110.663  10
  -1   0  -6 85033.6 2206.47   8
  -1   0  -7 90.9077 112.790   8
  -1   0  -7 102.845 146.831   5
  -1   0  -8 235488. 5003.22   8
  -1   0  -8 236233. 5187.54   5
  -1   0  -9 40.3144 99.6812  17
  -1   0  -9-108.354 135.671  24
  -1   0 -10 16050.6 920.528  17
  -1   0 -10 15751.3 921.614  24
  -1   0 -11-43.7468 95.0969  24
  -1   0 -11-35.7734 123.723  11
  -1   0 -12 11820.5 560.155  11
   1  -1 -12 5917.61 472.666  24
   1   1 -12 5731.19 466.669  24
   1  -1 -12 5602.19 410.812  11
   1  -1 -11 1229.78 279.776  24
   1   1 -11 1090.95 264.057  24
   1   1 -10 204.556 155.429  24
   1  -1 -10 138.212 104.436  17
   1  -1  -9 3174.63 407.263  14
   1   1  -9 2920.81 398.499  10
   1  -1  -9 2901.98 401.805  17
   1  -1  -8 6546.53 601.683   5
   1   1  -8 6102.78 577.342   5
   1   1  -8 6346.44 553.260  10
   1  -1  -8 6665.83 574.888   8
   1  -1  -7 866.380 193.892   8
   1   1  -7 962.169 204.569  10
   1   1  -7 966.451 220.047   5
   1  -1  -7 718.268 170.878  10
   1   1  -6 592.502 181.013   5
   1  -1  -6 253.371 121.199   8
   1   1  -6 278.481 146.157  10
   1  -1  -6 269.389 116.129  10
   1   1  -6 223.589 102.842   8
   1  -1  -6 121.101 87.1239   7
   1  -1  -5 1911.65 224.952   8
   1   1  -5 2122.45 213.828   8
   1  -1  -5 2130.63 222.564  10
   1   1  -5 1806.00 225.015  10
   1   1  -5 1897.66 250.151   5
   1   1  -4 79521.0 1797.93  10
   1  -1  -4 84191.7 1806.98   8
   1   1  -4 75425.5 1842.67   5
   1   1  -4 79858.2 1574.48   7
   1  -1  -4 75153.1 1779.15   2
   1   1  -4 78672.2 1697.46   8
   1   1  -3 4794.15 192.498   7
   1   1  -3 4870.96 298.039   5
   1  -1  -3 5594.31 264.207  10
   1   1  -3 4732.10 233.222   8
   1  -1  -3 4963.37 274.020   8
   1   1  -3 4691.73 263.640   3
   1   1  -3 4424.25 251.948   9
   1  -1  -3 4993.81 279.647   2
   1  -1  -2 1839.75 142.214   8
   1   1  -2 1647.22 124.592   3
   1   1  -2 1970.49 116.192   8
   1   1  -2 2085.77 166.351   4
   1   1  -2 2137.44 161.479   5
   1  -1  -1 5402.17 207.950   7
   1   1  -1 6026.49 232.547   4
   1   1   0 139027. 2396.50   4
   1   1   0 125590. 2385.94   1
   1   1   0 139550. 2388.15   7
  -1  -1   0 129825. 2274.91   2
  -1   1   0 129342. 2387.42   3
   1   1   1 469648. 7247.10   6
  -1   1  -1 460258. 7345.35   3
   1  -1   2 23627.9 621.088   7
   1   1   2 23879.6 602.475   6
  -1  -1  -2 24384.7 671.388   8
  -1   1  -3 1084.14 151.279  10
   1  -1   3 803.932 121.647   2
  -1   1  -3 904.588 130.310   8
  -1  -1  -3 1026.75 122.281  10
   1  -1   3 974.748 81.8706   6
  -1   1  -3 1052.12 164.110   3
  -1  -1  -3 961.095 137.859   8
   1  -1   4 420.828 106.721   2
  -1   1  -4 372.152 116.207  10
  -1   1  -4 335.678 108.024   8
  -1   1  -4 416.413 88.3416   9
  -1  -1  -4 813.138 149.671   8
  -1   1  -4 372.399 127.903   3
  -1  -1  -4 482.380 105.168  10
  -1  -1  -5 1098.41 167.824  10
  -1   1  -5 1083.52 191.533  10
  -1   1  -5 791.474 194.537   3
  -1  -1  -5 1034.42 184.480   8
  -1   1  -5 773.649 161.827   8
  -1   1  -6 4889.78 412.396   8
  -1  -1  -6 4289.21 404.177   8
  -1   1  -6 4635.72 456.931   5
  -1   1  -7 26341.5 1208.24   5
  -1   1  -7 26951.5 1121.88   8
  -1  -1  -7 24292.4 1117.22   8
  -1   1  -8 9029.50 692.860  24
  -1  -1  -8 8297.98 698.945   5
  -1  -1  -8 8214.15 674.352  17
  -1  -1  -8 9464.43 703.512   8
  -1   1  -8 7802.48 679.311   5
  -1  -1  -9 485.889 187.907  17
  -1   1  -9 937.952 246.461  24
  -1  -1 -10 5975.48 549.442  24
  -1   1 -10 5710.94 562.550  11
  -1   1 -10 5792.39 549.613  24
  -1  -1 -10 5103.04 523.557  17
  -1  -1 -11 374.915 151.930  11
  -1   1 -11 357.301 138.736  24
  -1   1 -11 585.695 164.183  11
  -1  -1 -11 802.019 194.162  24
  -1   1 -12 5379.39 349.214  11
  -1  -1 -12 5609.60 382.181  11
   1   2 -12 3148.71 343.800  24
   1  -2 -12 2618.30 312.392  24
   1  -2 -12 3405.05 323.743  11
   1  -2 -11 2149.07 316.098  17
   1  -2 -11 2174.21 344.291  24
   1   2 -11 1926.58 329.146  24
   1   2 -10-22.1213 122.523  24
   1  -2 -10 133.421 142.871  17
   1  -2 -10-62.7510 154.396  14
   1   2  -9 2400.97 339.567  20
   1  -2  -9 2574.21 374.510  14
   1   2  -9 3160.50 421.285  10
   1  -2  -9 2139.92 349.831  17
   1   2  -9 3005.31 437.681  24
   1   2  -8 115.790 114.751  10
   1   2  -8 140.275 109.485   5
   1  -2  -8-34.1109 118.942   8
   1  -2  -8-139.785 156.763   5
   1   2  -7 35609.4 1408.86   5
   1  -2  -7 36139.2 1357.16   8
   1   2  -7 37245.5 1387.25  10
   1   2  -6 2957.78 352.306   5
   1   2  -6 2851.00 325.883  10
   1  -2  -6 3360.88 297.000  10
   1  -2  -6 2816.64 314.100   8
   1   2  -5 6528.04 423.583   9
   1   2  -5 7506.04 464.683  10
   1  -2  -5 8374.25 428.863  10
   1  -2  -5 7997.90 479.500   8
   1   2  -5 7088.55 486.253   5
   1   2  -5 7068.21 379.992   8
   1   2  -4 36215.4 1113.71   5
   1  -2  -4 39133.8 1079.81   8
   1   2  -4 34184.1 1023.66   9
   1  -2  -4 36266.8 1023.43   2
   1   2  -4 39654.1 1086.71  10
   1   2  -4 37954.2 923.780   8
   1  -2  -4 37474.4 953.640  10
   1   2  -4 37253.1 1066.57   3
   1   2  -3 111662. 2298.52   3
   1   2  -3 109745. 2287.40  10
  -1  -2   3 115134. 2346.15   2
   1  -2  -3 113551. 2303.89   8
   1   2  -3 116792. 2371.59   5
   1   2  -3 116566. 2122.35   8
   1  -2  -3 121322. 2192.32  10
   1   2  -3 113580. 2294.84   9
   1   2  -2 27415.6 743.541   5
   1   2  -2 27085.4 693.576   3
   1  -2  -2 25722.7 706.525   8
   1   2  -1 27722.9 729.650   4
   1   2  -1 28304.5 660.173   3
  -1   2   0 35328.8 698.650   1
   1   2   0 38724.3 866.556   4
   1   2   0 40354.2 835.775   6
   1   2   0 37524.3 865.773   1
   1  -2   0 37355.8 799.532   7
  -1  -2  -1 468087. 7707.33   8
  -1   2  -1 452069. 7716.12   5
  -1   2  -1 450696. 7605.50   4
   1   2   1 456880. 7748.93   6
   1  -2   1 451008. 7696.00   7
  -1   2  -1 452607. 7850.72   3
  -1   2  -2 133133. 2836.86   3
  -1  -2  -2 145135. 2515.77   2
   1  -2   2 146412. 2624.46   7
  -1   2  -2 151491. 2763.64   5
  -1  -2  -2 138338. 2710.53   8
  -1   2  -3 54129.5 1355.14   5
  -1   2  -3 54199.3 1421.65   3
  -1   2  -3 55040.0 1366.40  10
  -1   2  -3 55704.1 1282.43   8
  -1  -2  -4 69932.5 1761.82   8
  -1   2  -4 71445.9 1822.58   5
  -1   2  -4 65114.4 1850.75   3
  -1  -2  -4 80772.4 1643.27  10
  -1   2  -4 74076.4 1710.39   8
  -1   2  -4 73474.1 1813.72  10
  -1   2  -5 140993. 3174.17   3
  -1   2  -5 137558. 2881.94   9
  -1  -2  -5 138234. 3045.62   8
  -1   2  -5 135656. 3053.71  10
  -1   2  -5 143498. 2950.72   8
  -1   2  -6 5911.81 515.184   5
  -1   2  -6 7008.53 486.344   8
  -1   2  -6 6811.16 549.126   3
  -1  -2  -6 6328.57 507.232   8
  -1   2  -7 10360.1 740.592   5
  -1  -2  -7 10961.1 732.542   8
  -1   2  -8 483.471 184.008  24
  -1  -2  -8 377.524 167.186  17
  -1   2  -9 14756.9 937.674  11
  -1  -2  -9 13411.0 914.822  17
  -1   2  -9 15779.7 955.342  24
  -1   2 -10 1195.60 263.462  24
  -1  -2 -10 963.726 245.675  17
  -1  -2 -10 1066.28 236.400  24
  -1   2 -10 1159.85 269.794  11
  -1  -2 -11 33869.8 1278.08  17
  -1  -2 -11 30770.2 1258.73  11
  -1   2 -11 36096.2 1276.42  11
  -1   2 -11 33917.1 1247.64  24
  -1  -2 -11 32000.0 1183.67  24
  -1  -2 -12 136.439 79.1319  11
   1  -3 -12 9032.59 551.060  24
   1   3 -12 9216.67 564.364  24
   1  -3 -12 8198.84 510.670  11
   1  -3 -12 9013.76 523.994  17
   1   3 -11 1489.96 288.172  24
   1  -3 -11 1040.81 223.864  17
   1  -3 -10 1664.85 328.366  17
   1   3 -10 1241.94 290.027  24
   1   3 -10 2052.33 325.969  20
   1   3  -9 2044.58 324.144  20
   1  -3  -9 2012.02 344.083  14
   1  -3  -9 1731.08 316.806  17
   1   3  -9 2189.44 373.869  24
   1   3  -8 20191.4 1074.13  10
   1  -3  -8 20881.8 1068.17   8
   1   3  -8 21187.2 1116.79   5
   1  -3  -7 394.458 148.573   8
   1   3  -7 632.878 203.445   5
   1  -3  -7 427.027 138.260   7
   1   3  -7 206.364 148.957  10
   1   3  -6 181.675 136.912   5
   1   3  -6 67.7855 115.009  10
   1  -3  -6 71.7842 88.9049   8
   1  -3  -5 31632.5 1063.19   8
   1   3  -5 28404.9 1019.40   9
   1   3  -5 29718.3 1101.02   5
   1   3  -5 28230.2 1023.78   3
   1   3  -5 28838.3 1034.98  10
   1  -3  -4 34694.7 1023.52   2
   1   3  -4 35347.6 1083.18   3
   1  -3  -4 38914.1 928.114  10
   1   3  -4 33893.7 1058.98   9
   1   3  -4 34718.0 1057.20  10
   1  -3  -4 34001.2 1053.49   8
   1   3  -4 35243.6 1123.59   5
   1   3  -3 1579.05 182.555   9
   1   3  -3 1767.46 194.487   4
   1   3  -3 1482.39 166.237  10
   1  -3  -3 1652.58 180.481   8
   1  -3  -3 1442.32 125.032  10
  -1  -3   3 1970.35 199.749   2
   1   3  -3 2142.50 205.625   3
   1   3  -2 125143. 2284.06   3
   1   3  -2 128407. 2339.78   4
   1  -3  -2 128788. 2275.22   8
   1   3  -1 3576.22 232.211   4
   1  -3  -1 3164.14 200.596   7
   1   3   0 142405. 2665.23   4
  -1   3   0 139579. 2476.20   4
  -1  -3   0 135695. 2421.16   8
   1   3   0 140126. 2662.58   1
   1  -3   0 135974. 2532.12   7
  -1   3   0 144247. 2477.21   1
  -1  -3  -1 752394. 12414.0   8
  -1   3  -1 722272. 12356.5   4
   1  -3   1 750915. 12396.1   7
   1  -3   1 740589. 12382.6   1
  -1   3  -1 742349. 12640.5   3
   1  -3   2 4616.44 223.285   7
  -1   3  -2 5259.26 356.425   3
  -1  -3  -2 5273.60 281.322   8
  -1   3  -2 4688.46 291.631   5
  -1   3  -3 20232.3 805.185   3
  -1   3  -3 17049.1 691.951   5
  -1  -3  -3 18005.1 665.731   8
  -1  -3  -3 20023.4 530.568   2
  -1   3  -4 59.5045 86.1648  10
  -1   3  -4 32.1082 83.0487   3
  -1   3  -4-14.3824 88.7160   5
  -1  -3  -4 51.9852 79.4724   8
  -1   3  -4 94.9927 69.1714   8
  -1   3  -5 203.685 113.172   3
  -1   3  -5 248.579 103.002   9
  -1  -3  -5 114.749 95.9756   8
  -1   3  -5 249.229 90.8460   8
  -1   3  -5 88.8318 98.2904   5
  -1  -3  -6 12440.8 737.763   8
  -1   3  -6 12863.4 778.304   5
  -1   3  -6 14200.8 828.114   3
  -1   3  -7 43452.2 1630.85   5
  -1  -3  -7 41446.3 1563.64   8
  -1  -3  -8 4863.10 526.757  17
  -1   3  -8 3897.84 464.384  24
  -1   3  -8 4442.15 493.420  11
  -1  -3  -9 4638.16 532.297  17
  -1   3  -9 5190.90 529.659  11
  -1   3  -9 5380.37 557.401  24
  -1  -3 -10 6213.23 589.066  17
  -1   3 -10 6733.00 589.142  24
  -1   3 -10 6326.98 556.871  11
  -1   3 -11 72.8523 94.4223  11
  -1   3 -11 338.602 151.383  24
  -1  -3 -11 290.675 146.222  17
  -1  -3 -11 396.341 139.665  24
  -1  -3 -12 7934.79 439.567  11
   1  -4 -12 3070.83 299.459  24
   1  -4 -12 3571.98 319.164  17
   1   4 -12 3391.91 328.438  24
   1   4 -11 249.987 176.351  24
   1   4 -11 515.563 184.228  20
   1  -4 -11 292.564 136.762  17
   1   4 -10 23673.2 1228.83  24
   1  -4 -10 22743.7 1162.23  17
   1   4 -10 23570.7 1137.34  20
   1  -4  -9 3960.05 487.246  14
   1  -4  -9 4040.12 477.958  17
   1   4  -9 3947.89 506.048  24
   1   4  -9 4157.70 481.873  20
   1   4  -8 647.793 209.381  24
   1  -4  -8 635.982 204.606  14
   1   4  -8 838.978 225.411  20
   1  -4  -8 678.932 202.965  17
   1   4  -8 636.041 227.536  10
   1  -4  -7 11816.4 725.146   7
   1  -4  -7 10734.2 722.260   8
   1   4  -7 11030.6 753.426  10
   1   4  -6 166978. 3674.44   3
   1   4  -6 165761. 3703.58   9
   1  -4  -6 168382. 3704.51   8
   1   4  -6 157875. 3690.93  10
   1   4  -5 3807.17 369.747  10
   1   4  -5 4202.67 384.969   3
   1  -4  -5 4456.69 381.630   8
   1   4  -5 3946.09 371.200   9
   1  -4  -4 12619.0 596.354   8
   1   4  -4 11710.7 601.558   9
   1   4  -4 11495.5 577.726  10
   1   4  -4 12529.1 615.918   3
   1   4  -3 37858.6 1097.58   9
   1   4  -3 35560.1 1025.80  10
   1   4  -3 36939.9 1082.68   3
   1  -4  -3 38141.5 1058.06   8
   1   4  -3 37217.8 1089.11   4
   1   4  -2 41181.7 1081.35   9
  -1  -4   2 41774.8 1120.23   1
   1   4  -2 40980.5 1076.05   3
   1   4  -2 42144.3 1099.17   4
   1   4  -2 39547.7 1000.81  10
   1   4  -1 158893. 2968.69   4
  -1  -4   1 150179. 2978.47   1
   1   4  -1 153978. 2891.50   3
   1  -4   0 947969. 16073.4   7
  -1  -4   0 999999. 15928.9   8
   1   4   0 934278. 16257.3   4
   1   4   0 953169. 16254.3   1
  -1   4   0 953651. 16034.8   1
  -1   4   0 933747. 16040.8   4
   1  -4   1 2234.42 161.622   7
  -1   4  -1 2346.54 157.332   4
  -1  -4  -1 1917.95 151.104   8
  -1   4  -2 2399.54 263.967   3
   1  -4   2 2656.81 168.584   7
  -1   4  -2 2589.54 188.063   4
  -1  -4  -2 2420.02 200.693   8
  -1   4  -3 58090.4 1633.37   3
  -1  -4  -3 57247.9 1433.64   8
  -1   4  -4 28174.5 1096.96   3
  -1   4  -4 28213.6 1042.84   5
  -1  -4  -4 28319.4 980.941   8
  -1   4  -5 39509.2 1321.75   9
  -1   4  -5 39890.0 1392.61   5
  -1  -4  -5 36876.9 1299.28   8
  -1   4  -6 27582.5 1112.10   9
  -1   4  -6 26733.0 1205.11   3
  -1   4  -6 26604.9 1181.42   5
  -1  -4  -6 26469.9 1139.24   8
  -1  -4  -7 11997.9 791.502   8
  -1   4  -7 11162.8 788.676   5
  -1   4  -8 199283. 4425.23  11
  -1  -4  -8 181982. 4439.06  17
  -1   4  -8 186811. 4435.65  24
  -1   4  -8 188976. 4305.40  20
  -1   4  -9 5123.95 524.396  11
  -1   4  -9 5382.51 556.483  24
  -1  -4  -9 5263.42 565.306  17
  -1   4 -10 13456.7 835.315  24
  -1   4 -10 13891.9 798.378  11
  -1  -4 -10 13073.0 851.470  17
  -1   4 -11 1741.85 253.435  24
  -1  -4 -11 1622.22 259.655  17
   1   4  11 1386.91 225.152  23
   1   5 -12 2450.92 258.277  24
   1  -5 -12 2483.92 244.195  24
   1  -5 -12 2594.95 260.649  17
   1  -5 -11 7247.24 571.168  17
   1   5 -11 6686.21 507.155  20
   1   5 -11 6711.30 553.172  24
   1   5 -10-51.1865 145.798  24
   1   5 -10-12.1915 136.821  20
   1  -5 -10 37.8988 136.028  17
   1  -5  -9 1383.75 299.374  17
   1   5  -9 1710.93 326.817  20
   1   5  -9 1566.84 326.600  24
   1  -5  -8 874.220 221.658  17
   1  -5  -8 958.038 234.674  14
   1   5  -8 1136.73 280.855  24
   1   5  -8 1011.60 255.598  20
   1   5  -7 3986.35 465.259  10
   1  -5  -7 4292.27 449.705   7
   1  -5  -7 3948.72 436.340   8
   1   5  -6 289.883 150.463  10
   1  -5  -6 106.686 118.587   7
   1   5  -6 324.625 138.385   3
   1   5  -6-24.7684 108.639   9
   1  -5  -6-1.91543 98.2982   8
   1   5  -5 1667.13 258.097   9
   1  -5  -5 1372.67 226.288   8
   1   5  -5 1456.41 240.264  10
   1   5  -4 27381.2 1038.86   9
   1   5  -4 29106.9 1023.16   4
   1   5  -4 27670.7 1021.76   3
   1  -5  -4 29338.3 1006.20   8
   1   5  -4 25922.7 985.928  10
   1   5  -3 13394.8 642.013   3
   1   5  -3 13293.0 636.845   9
   1   5  -3 13418.9 625.183   4
   1   5  -3 12003.6 568.412  10
   1  -5  -2 6735.92 386.992   7
   1   5  -2 6928.95 370.994  10
   1   5  -2 7665.97 432.350   4
   1   5  -2 7716.09 432.669   3
   1   5  -1 66412.3 1526.97   3
  -1   5   1 65009.0 1453.58   1
   1  -5  -1 61599.8 1452.19   7
   1   5  -1 64978.7 1577.81   4
  -1   5   1 61698.9 1457.49   4
   1  -5   0 34528.3 891.158   7
   1   5   0 33571.3 1003.57   1
  -1  -5   0 33614.1 738.902   8
  -1   5   0 33843.0 867.948   1
  -1   5   0 35025.2 882.693   4
   1   5   0 32456.7 1015.75   4
  -1  -5  -1 97454.2 1907.23   8
   1  -5   1 91028.5 1895.43   7
  -1   5  -1 98146.1 2217.87   3
   1   5   1 98575.1 2163.64   1
   1   5   1 95200.7 2157.62   4
  -1   5  -1 93914.4 1903.19   4
  -1   5  -2 260.997 120.706   3
  -1  -5  -2 187.140 64.3825   8
  -1   5  -2 127.797 56.4657   4
   1  -5   2 74.5108 49.3959   1
  -1  -5  -3 321.592 101.393   8
  -1   5  -3 267.898 118.305   3
  -1   5  -4 1373.66 238.590   3
  -1  -5  -4 1307.45 205.101   8
  -1   5  -5 32309.4 1234.02   9
  -1   5  -5 33922.4 1345.29   3
  -1  -5  -5 30256.9 1171.06   8
  -1   5  -6 2315.26 324.261   9
  -1  -5  -6 2041.31 313.189   8
  -1   5  -6 2809.15 381.521   3
  -1  -5  -7 4423.82 479.743   8
  -1   5  -7 5474.21 533.651  24
  -1   5  -7 5208.11 535.050   3
  -1  -5  -7 4555.65 482.448  17
  -1  -5  -8 14735.2 949.538  17
  -1   5  -8 15466.7 951.918  24
  -1   5  -8 15793.9 934.478  20
  -1  -5  -9 689.851 231.476  17
  -1   5  -9 334.391 175.784  24
  -1   5 -10 1077.77 241.319  24
  -1  -5 -10 1141.03 268.370  17
   1   5  11 156.579 84.4448  23
  -1  -5 -11 214.747 109.983  17
  -1   5 -11 178.499 112.379  24
   1  -6 -11 4547.33 434.689  17
   1   6 -11 4745.77 443.167  24
   1   6 -11 5460.88 444.470  20
   1   6 -10 8119.36 662.715  24
   1  -6 -10 8358.49 664.028  17
   1   6 -10 8440.91 656.476  20
   1  -6  -9 3833.40 465.638  17
   1   6  -9 4516.40 529.345  24
   1   6  -9 4867.13 524.312  20
   1  -6  -8 837.265 228.369  17
   1   6  -8 647.235 171.396  20
   1   6  -8 794.937 222.278  24
   1   6  -7 3343.19 437.545  24
   1  -6  -7 3809.70 423.850  17
   1  -6  -7 3681.30 432.787   8
   1   6  -7 3248.30 416.901  20
   1  -6  -7 3604.09 418.413   7
   1  -6  -7 4014.13 470.941  14
   1   6  -6 13166.4 813.211  10
   1  -6  -6 14675.4 814.232   8
   1   6  -6 13282.1 828.722   9
   1  -6  -6 13263.8 786.494   7
   1   6  -5 2895.22 347.714  10
   1  -6  -5 3607.91 366.374   8
   1   6  -5 3228.67 382.500   9
   1   6  -5 3485.82 382.319   3
   1  -6  -5 3400.48 369.977   7
   1   6  -4 44531.6 1375.37   4
   1   6  -4 42311.7 1381.58   3
   1   6  -4 37915.0 1306.66  10
   1  -6  -4 43951.6 1363.16   7
   1  -6  -4 45097.2 1350.35   8
   1   6  -4 37975.2 1367.45   9
   1   6  -3 1801.64 227.259  10
   1   6  -3 2310.12 283.538   9
   1   6  -3 1876.46 246.169   4
   1   6  -3 1536.44 228.464   3
   1  -6  -3 1718.21 225.778   7
   1   6  -2 709.198 126.070  10
   1  -6  -2 610.748 134.191   7
   1   6  -2 651.464 159.300   9
   1   6  -2 819.024 160.910   3
  -1   6   1 39425.7 1081.95   1
   1  -6  -1 37588.2 1065.51   7
   1   6  -1 38833.3 1163.53   4
   1   6  -1 36683.6 1132.28   3
  -1   6   1 37866.8 1068.00   4
   1  -6   0 20477.6 685.530   7
  -1   6   0 22092.2 870.728   3
   1   6   0 20588.2 821.508   4
  -1   6   0 20596.4 681.099   4
  -1   6  -1 1724.32 177.616   4
   1   6   1 1208.99 204.824   4
  -1   6  -1 1272.45 216.856   3
  -1   6  -2 4814.74 426.720   3
  -1  -6  -2 6152.45 358.755   8
  -1   6  -3 16503.6 867.273   3
  -1  -6  -3 22149.2 814.532   8
  -1  -6  -4 56737.0 1605.45   8
  -1   6  -4 50121.5 1716.72   3
  -1   6  -5 28396.9 1224.90   9
  -1   6  -5 30966.7 1330.35   3
  -1  -6  -6 1274.92 250.261   8
  -1   6  -6 1611.93 302.735   3
  -1   6  -6 1122.56 246.156   9
  -1   6  -7 12071.4 826.427  24
  -1  -6  -7 12653.2 831.770  17
  -1   6  -7 11849.8 804.813  20
  -1  -6  -8 3720.88 463.562  17
  -1   6  -8 3433.47 442.776  20
  -1   6  -8 3311.57 437.107  24
  -1  -6  -9 13221.4 881.439  17
  -1   6  -9 12167.2 796.227  20
  -1   6  -9 13027.8 850.504  24
  -1  -6 -10 11646.2 759.173  17
  -1   6 -10 11009.2 701.397  24
  -1   6 -11 14006.2 643.518  24
  -1  -6 -11 14742.5 705.814  17
   1  -7 -11 1004.08 196.839  17
   1   7 -11 1314.49 216.816  24
   1   7 -10 1038.36 252.901  24
   1  -7 -10 1027.77 254.546  17
   1   7 -10 1406.65 309.913  20
   1   7  -9 329.333 187.770  20
   1   7  -9 198.224 165.645  24
   1  -7  -9 242.673 146.968  17
   1   7  -8 13268.4 897.890  20
   1   7  -8 13694.4 867.175  26
   1   7  -8 12563.0 895.797  24
   1  -7  -8 11423.7 809.230  17
   1   7  -7 6660.70 596.538  26
   1   7  -7 6585.71 613.622  20
   1  -7  -7 6481.31 572.370  17
   1   7  -7 6112.18 601.755  24
   1   7  -6 481.751 153.828   9
   1  -7  -6 227.134 143.528   7
   1   7  -5 30016.0 1295.59   9
   1  -7  -5 34327.0 1296.88   7
   1   7  -4 9256.20 599.650  10
   1  -7  -4 8511.66 577.855   7
   1   7  -4 9900.49 665.452   9
   1  -7  -3 2004.89 256.308   7
   1   7  -3 1806.66 272.745   3
   1   7  -3 1896.57 259.727   4
   1   7  -3 1421.76 234.761   9
  -1   7   2 74687.5 1943.85   4
   1   7  -2 85757.2 2054.46   4
   1  -7  -2 81342.4 1970.28   7
   1   7  -2 76295.5 2035.63   3
   1   7  -2 79642.9 2030.88   9
  -1   7   1 8835.03 485.528   4
   1  -7  -1 8737.28 472.989   7
   1   7  -1 7943.92 509.231   3
   1   7  -1 8219.38 515.768   4
   1  -7   0 179273. 3491.01   7
   1   7   0 182158. 3781.53   4
   1   7   0 185998. 3741.41   3
  -1   7  -1 87809.8 2314.73   3
   1   7   1 91632.6 2288.88   4
  -1   7  -2 18154.3 904.084   3
   1   7   2 17291.9 844.810   4
  -1   7  -3 381.858 140.492   3
  -1  -7  -3 640.909 147.740   8
  -1   7  -4 4691.96 488.868   3
  -1  -7  -4 4950.36 423.109   8
  -1   7  -5 235.877 129.237   3
  -1  -7  -5 83.2667 109.137   8
  -1   7  -5 192.331 122.816   9
  -1   7  -6 14135.8 892.632  24
  -1   7  -6 14491.1 891.392  20
  -1   7  -6 15637.3 941.546   9
  -1  -7  -6 17224.7 936.440   8
  -1   7  -6 16533.9 991.536   3
  -1   7  -7 37789.4 1560.49  20
  -1   7  -7 40355.0 1632.90  24
  -1  -7  -7 41357.4 1611.64  17
  -1   7  -7 38096.5 1536.46   9
  -1   7  -8 2320.97 381.869  26
  -1  -7  -8 2422.85 388.639  17
  -1   7  -8 3488.07 473.519  20
  -1   7  -8 2222.61 360.533  24
  -1  -7  -9 16100.4 945.608  17
  -1   7  -9 14509.5 881.101  24
  -1  -7 -10 2190.73 311.880  17
  -1   7 -10 2038.47 284.054  24
   1   7  11 29.3796 66.4924  23
  -1  -7 -11 15.8262 71.0100  17
   1   8 -11 3765.60 322.267  24
   1  -8 -11 4444.95 355.538  17
   1   8 -10 6847.60 554.104  20
   1  -8 -10 6245.01 525.909  17
   1   8 -10 6005.98 513.939  24
   1   8  -9 13607.9 891.928  20
   1  -8  -9 12915.2 835.708  17
   1   8  -9 12743.9 857.960  24
   1   8  -8 1180.47 297.476  24
   1   8  -8 1329.68 284.440  26
   1   8  -8 1375.38 324.657  20
   1  -8  -8 1499.08 304.698  17
   1  -8  -7 12663.2 818.963  17
   1   8  -7 12042.5 865.413  24
  -1   8   7 11269.0 786.663  15
   1   8  -7 11261.7 836.488  20
   1   8  -7 10924.4 799.852  26
   1   8  -6 37669.5 1575.76  24
   1   8  -6 40023.3 1607.39   9
   1   8  -6 36314.9 1533.55  20
  -1   8   6 38535.1 1534.21  15
   1   8  -6 38901.2 1559.17  26
   1   8  -5 16397.0 955.553   9
   1  -8  -5 16786.8 907.925   7
   1   8  -4 8265.72 638.603   9
   1  -8  -4 9899.72 645.173   7
   1   8  -4 10320.7 652.432   4
   1  -8  -3 4245.95 400.049   7
  -1   8   3 4874.28 445.628   4
   1   8  -3 4784.06 430.154   4
   1   8  -3 3970.31 413.529   9
   1  -8  -2 105.259 86.9887   7
   1   8  -2-27.3330 101.248   9
  -1   8   2 67.5915 81.9136   4
   1   8  -2-77.1409 116.849   4
   1   8  -1 174882. 3665.59   4
   1   8  -1 166629. 3560.65   9
   1   8  -1 164039. 3638.87   3
   1  -8  -1 160813. 3427.16   7
   1   8   0 250401. 4666.94   9
   1   8   0 238134. 4885.91   4
   1   8   0 230946. 4856.57   3
  -1   8   0 234189. 5023.18   3
  -1   8  -1 54602.9 1795.76   3
   1   8   1 58877.9 1791.75   4
   1   8   2 7194.13 573.174   4
  -1   8  -2 6552.73 570.485   3
  -1   8  -3 783.416 214.196   3
   1   8   3 1190.09 241.075   4
  -1   8  -4 41965.7 1618.24   3
   1   8   4 38785.0 1548.86   4
  -1   8  -5 10138.6 760.969   9
  -1   8  -5 12723.9 876.099   3
  -1  -8  -5 11982.7 734.527   8
  -1   8  -6 15281.1 963.062  24
  -1   8  -6 14570.8 930.870   9
  -1  -8  -6 17241.7 947.600  17
  -1   8  -6 15318.1 944.168  20
   1   8   6 15674.1 931.981  15
  -1  -8  -7 28118.5 1307.71  17
  -1   8  -7 31228.8 1411.35  24
  -1   8  -7 29426.6 1358.31  20
  -1   8  -8 69792.3 2252.05  24
  -1   8  -8 68023.7 2224.47  26
  -1  -8  -8 75672.2 2302.44  17
  -1   8  -9 4365.23 443.290  26
  -1   8  -9 4274.16 456.861  24
  -1  -8  -9 4675.87 477.466  17
   1   8  10 3460.23 383.960  23
  -1   8 -10 4226.70 379.045  24
  -1  -8 -10 3830.53 369.198  17
   1   9 -10 282.465 136.883  24
   1  -9 -10 208.024 95.8029  17
   1   9  -9-6.45403 110.390  26
   1  -9  -9 35.4680 124.675  17
   1   9  -9 264.383 168.170  24
   1  -9  -8 3363.04 419.754  17
   1   9  -8 2628.87 372.550  26
   1   9  -8 3322.99 440.278  24
   1   9  -8 3739.39 501.521  20
   1   9  -7 727.577 269.158  20
   1   9  -7 85.6044 130.741  26
   1  -9  -7 474.423 185.148  17
   1   9  -7 685.898 222.202  24
  -1   9   7 53.2100 133.581  15
  -1   9   6 995.703 258.010  15
   1   9  -6 905.579 272.733  24
   1   9  -6 1049.54 292.020  20
   1   9  -6 848.156 229.540  26
   1  -9  -6 728.493 196.366  17
   1   9  -6 1098.03 280.326   9
   1   9  -5 502.103 179.236  24
   1   9  -5 640.767 247.470  20
   1   9  -5 361.434 156.375   9
  -1   9   5 165.533 135.499  15
   1   9  -5 370.455 168.240  26
   1  -9  -4 1207.02 241.257   7
   1   9  -4 1366.51 283.826   9
   1  -9  -3 67.6808 73.9287   7
   1   9  -3-9.67628 124.077   4
   1   9  -3 45.0680 98.7070   9
   1   9  -2 1899.04 279.020   4
   1   9  -2 1481.04 258.976   9
   1  -9  -2 1428.92 226.779   7
  -1   9   1 20394.8 1063.72   3
   1   9  -1 18763.8 895.325   9
   1   9   0 1683.25 271.755   4
  -1   9   0 1910.98 308.552   3
   1   9   1 13072.8 785.324   4
  -1   9  -1 10950.9 769.124   3
   1   9   2 8021.49 633.620   4
  -1   9  -2 7501.17 653.195   3
   1   9   3 3356.39 412.665   4
  -1   9  -3 3505.21 456.415   3
  -1   9  -4 411.517 164.033   9
  -1   9  -4 298.441 167.810   3
   1   9   4 186.995 138.526   4
  -1   9  -5 26015.2 1276.65   9
  -1   9  -5 27159.2 1301.13  24
   1   9   5 22900.6 1198.29  15
  -1   9  -6 417.331 161.420  26
  -1   9  -6 190.670 145.980  24
   1   9   6 109.382 147.840  15
  -1   9  -6 213.544 141.684   9
  -1   9  -7 2224.34 377.400  24
  -1  -9  -7 1901.04 317.840  17
   1   9   7 1715.67 312.780  15
  -1   9  -7 1456.23 319.167  26
  -1  -9  -8 9650.09 696.524  17
  -1   9  -8 10197.3 735.246  24
  -1   9  -8 10110.6 736.512  26
  -1   9  -9 3913.13 404.468  24
  -1  -9  -9 3408.87 370.567  17
  -1   9  -9 3445.69 368.604  26
   1   9  10 67.3134 82.4249  23
  -1  -9 -10 93.8502 74.8082  17
   1 -10 -10 6359.16 404.282  17
   1 -10  -9 127.470 112.649  17
   1  10  -9 477.628 159.166  26
  -1  10   8 94.1006 125.444  15
   1 -10  -8-177.535 123.468  17
   1  10  -8 21.5299 113.393  26
   1  10  -8 43.8506 126.342  24
   1 -10  -7 1054.14 235.733  17
  -1  10   7 1570.87 316.815  15
   1  10  -7 1335.87 285.256  24
   1  10  -7 835.895 235.390  26
   1  10  -7 1414.35 359.955  20
  -1  10   6 8454.05 721.700  15
   1  10  -6 9082.83 737.750  26
   1  10  -6 8590.14 731.585  20
   1  10  -6 8092.76 719.763  24
   1  10  -5 2701.29 409.683  24
   1  10  -5 3480.29 477.222  20
   1  10  -5 3056.20 425.014  26
  -1  10   5 3465.36 473.497  15
   1  10  -5 3029.49 414.845   9
   1  10  -4 13049.6 858.241   9
   1  10  -4 12891.4 861.324  26
  -1  10   4 13541.5 899.963  15
   1  10  -4 13602.8 873.164  20
   1 -10  -3 2738.15 344.918   7
   1  10  -3 1847.34 316.745   9
  -1  10   2 8343.81 711.897   3
   1  10  -2 8152.05 619.070   9
  -1  10   1 1725.41 330.212   3
  -1  10   0 900.767 256.809   3
   1  10   0 482.158 176.915   4
   1  10   1 10802.7 738.624   4
  -1  10  -1 11297.4 823.796   3
  -1  10  -2 2554.75 393.472   3
   1  10   2 2774.04 392.624   4
  -1  10  -3 37026.2 1578.26   3
   1  10   3 32567.1 1464.74  15
  -1  10  -3 35252.1 1417.16  25
   1  10   3 34229.2 1482.65   4
  -1  10  -3 36811.1 1480.27  26
   1  10   3 35177.3 1413.34  13
  -1 -10  -3 34388.4 1332.90   7
  -1  10  -4 31988.1 1347.65  25
   1  10   4 34284.6 1382.28  13
  -1  10  -4 30747.6 1402.99  26
  -1  10  -4 32981.4 1454.04   9
   1  10   4 35100.7 1525.16  15
  -1  10  -5 14763.8 949.806   9
  -1  10  -5 15716.8 979.997  26
   1  10   5 15870.2 999.831  15
  -1  10  -6 941.454 259.019  26
   1  10   6 1268.77 302.878  15
   1  10   7 3446.73 417.678  15
  -1  10  -7 2686.75 392.720  26
  -1  10  -8 384.063 168.905  26
  -1 -10  -8 408.164 147.556  17
   1  10   9 3515.83 386.259  23
  -1  10  -9 4238.89 371.877  26
  -1 -10  -9 4155.55 346.413  17
   1 -11  -9 1911.84 226.851  17
   1  11  -9 1971.34 238.400  26
   1 -11  -8 4811.98 424.768  17
  -1  11   8 3942.46 400.773  15
   1  11  -8 4429.01 444.400  26
   1  11  -7 1779.53 316.562  26
  -1  11   7 1483.04 292.221  15
  -1  11   6-28.2938 126.131  15
   1  11  -6 96.9313 129.046  26
   1  11  -5 21935.5 1186.64  26
  -1  11   5 21259.0 1197.71  15
   1  11  -4 1520.48 303.148   9
   1  11  -4 1986.28 341.308  26
  -1  11   4 1253.41 266.439  13
  -1  11   4 1637.26 340.863  15
   1  11  -3 153.611 118.825  26
  -1  11   3 491.846 226.085  15
  -1  11   3 377.305 175.221  12
   1  11  -3 584.787 184.044   9
   1  11  -2 8592.34 644.695  25
  -1  11   2 8701.74 688.901  25
  -1  11   2 8264.75 700.721  15
  -1  11   2 8463.69 692.300  12
   1  11  -2 9336.36 698.942  26
   1  11  -2 8830.38 655.177   9
  -1  11   1 16666.7 961.758  25
   1  11  -1 16546.7 932.644  25
  -1  11   1 15889.5 949.359  12
  -1  11   1 17925.9 1069.44   3
  -1  11   1 17568.9 995.250  15
  -1  11   0 67949.8 2274.44   3
   1  11   0 68059.8 2084.96  12
  -1  11   0 65002.6 2104.25  25
   1  11   0 65116.2 2111.73  13
   1  11   0 63412.8 2127.95  15
   1  11   0 62120.6 2044.08  25
  -1  11   0 67312.7 2124.12  12
   1  11   1 6384.02 615.973  15
   1  11   1 7236.15 623.753  13
   1  11   1 6182.95 571.430  25
  -1  11  -1 5921.34 548.972  12
  -1  11  -1 6737.74 600.556  25
   1  11   2 6162.47 605.865  15
  -1  11  -2 6384.48 576.152  26
  -1  11  -2 6413.12 592.643  25
   1  11   2 6902.29 615.668  13
   1  11   3 184.258 145.120  13
  -1  11  -3 296.905 176.098   9
  -1  11  -3 230.012 176.909  26
   1  11   3 167.855 154.806  15
  -1  11  -3 15.1073 131.285  25
   1  11   4 1243.47 277.425  13
  -1  11  -4 1559.59 290.225  25
  -1  11  -4 1280.13 282.963  26
   1  11   4 1337.09 322.953  15
  -1  11  -5 674.178 215.704  26
   1  11   5 899.956 251.626  15
  -1  11  -6 11.2142 114.276  26
   1  11   6 16.4709 136.125  15
  -1  11  -7 27850.2 1244.29  26
   1  11   7 26783.6 1173.08  15
   1  11   8 255.117 140.483  23
  -1  11  -8 460.153 163.349  26
   1  12  -8 1886.20 263.008  26
  -1  12   8 1744.05 244.438  15
   1  12  -7 12480.5 783.045  26
  -1  12   7 12634.9 783.222  15
   1  12  -6 7573.29 651.661  26
  -1  12   6 7373.84 648.164  15
   1  12  -5 8681.37 709.999  26
  -1  12   5 8936.52 742.296  15
  -1  12   4 4428.41 482.125  13
  -1  12   4 4748.61 549.177  15
   1  12  -4 4596.03 522.974  26
  -1  12   3 9639.50 732.522  13
  -1  12   3 9924.69 790.042  15
   1  12  -3 10369.7 772.851  26
   1  12  -2 2380.17 357.417  26
   1  12  -2 2243.38 356.529  13
  -1  12   2 1776.33 337.358  12
  -1  12   2 1916.68 355.999  15
  -1  12   2 2191.23 364.822  25
   1  12  -2 2436.62 363.301  25
  -1  12   1 12961.0 883.557  15
  -1  12   1 13989.0 906.641  12
  -1  12   1 11565.5 835.592  25
   1  12  -1 12356.3 851.594  13
   1  12  -1 13630.2 866.244  25
  -1  12   0 29145.0 1350.74  12
  -1  12   0 28585.2 1348.83  25
   1  12   0 30196.8 1383.26  13
   1  12   0 32509.6 1393.60  25
  -1  12  -1 1876.51 331.021  12
   1  12   1 2069.81 368.897  15
  -1  12  -1 1749.60 328.306  25
   1  12   1 2174.08 381.626  13
   1  12   2 9351.12 737.738  13
  -1  12  -2 7604.29 660.675  25
  -1  12  -2 9342.82 706.853  26
   1  12   2 8701.61 749.536  15
  -1  12  -3 8153.88 680.707  26
  -1  12  -3 7575.04 647.089  25
   1  12   3 8626.27 747.595  15
   1  12   3 7273.64 649.028  13
   1  12   4 10832.3 767.565  13
  -1  12  -4 11337.9 816.784  26
  -1  12  -4 10464.8 738.434  25
   1  12   4 10371.4 821.075  15
   1  12   5 15939.2 981.506  15
  -1  12  -5 13031.8 871.521  26
   1  12   6 6065.07 567.900  15
  -1  12  -6 6592.51 583.412  26
   1  12   7 11882.2 690.287  15
  -1  12  -7 10990.6 694.560  26
  -1  12  -8 20358.6 829.301  26
  -1  13   7-60.8382 100.737  15
   1  13  -7 38.3682 96.1658  26
  -1  13   6 775.412 220.824  15
   1  13  -6 854.858 219.858  26
  -1  13   5 695.397 247.151  15
   1  13  -5 783.849 226.465  26
  -1  13   4-137.242 131.638  13
   1  13  -4 56.6197 123.667  26
  -1  13   4 9.66508 143.748  15
  -1  13   3 551.323 214.713  15
   1  13  -3 500.551 190.087  26
  -1  13   3 695.025 225.893  13
   1  13  -3 716.111 191.329  13
   1  13  -2 215.589 147.271  26
  -1  13   2 28.2548 137.076  15
   1  13  -2 49.4911 111.978  25
   1  13  -2 87.6425 117.874  13
  -1  13   2-74.3580 138.926  13
  -1  13   1 2803.31 409.003  12
   1  13  -1 1753.17 335.501  13
  -1  13   1 2229.63 368.534  25
  -1  13   1 1825.43 352.164  15
   1  13   0 3955.83 488.539  13
  -1  13   0 4279.99 507.829  12
  -1  13   0 4157.89 498.893  25
  -1  13  -1 4749.14 517.358  12
  -1  13  -1 4060.18 490.740  25
   1  13   1 4787.42 538.111  15
   1  13   1 5517.18 575.392  13
   1  13   2 713.825 224.788  13
  -1  13  -2 650.040 208.414  25
   1  13   2 773.379 234.487  15
   1  13   3 493.798 222.252  15
  -1  13  -3 473.717 160.727  25
  -1  13  -3 365.481 180.630  26
   1  13   3 352.089 157.007  13
  -1  13  -4 76.8828 88.2642  25
  -1  13  -4 37.2702 119.195  26
   1  13   4 203.844 184.836  15
   1  13   4 80.2776 128.174  13
   1  13   5 3136.32 433.316  15
  -1  13  -5 3332.60 409.586  26
   1  13   6 141.327 119.408  22
   1  13   6-71.2251 119.674  15
  -1  13  -6-47.3261 107.134  26
   1  13   7 3269.08 315.681  15
  -1  13  -7 4527.64 379.749  26
  -1  14   6 2946.45 333.728  15
   1  14  -6 3020.84 331.856  26
  -1  14   5 238.936 159.863  15
   1  14  -5 242.982 144.550  26
  -1  14   4 4387.35 431.682  13
  -1  14   4 3781.97 452.663  15
   1  14  -4 3922.24 431.857  26
  -1  14   3 1970.23 323.701  13
   1  14  -3 2483.02 349.140  26
   1  14  -2 9567.15 699.388  13
  -1  14   2 10073.5 735.085  15
  -1  14   2 10223.7 741.381  13
  -1  14   1 5502.14 553.414  13
   1  14  -1 5098.20 527.766  13
  -1  14   0 3748.71 457.589  25
  -1  14   0 3778.80 456.538  12
   1  14   0 3862.43 474.975  13
  -1  14   0 3704.36 458.936  13
  -1  14  -1 654.252 207.599  13
  -1  14  -1 292.668 157.837  25
  -1  14  -1 817.894 207.851  12
   1  14   1 532.699 199.410  13
   1  14   1 543.107 177.780  15
   1  14   2 3738.53 459.581  13
   1  14   2 3858.45 467.445  15
  -1  14  -2 4209.45 462.872  25
  -1  14  -2 4591.70 470.926  13
  -1  14  -3 79.5082 88.3166  13
  -1  14  -3 262.059 133.604  26
   1  14   3-61.7880 124.254  15
  -1  14  -3 253.905 137.477  25
   1  14   3 162.534 142.737  13
  -1  14  -4 18344.9 842.055  25
  -1  14  -4 19022.6 920.356  26
   1  14   4 16802.8 871.034  13
   1  14   4 18676.6 989.390  15
   1  14   5 61.0910 112.627  15
  -1  14  -5 365.313 130.984  26
   1  14   5 437.245 160.250  22
   1  14   6 659.602 142.163  22
   1  14   6 1007.75 185.277  15
  -1  14  -6 929.680 172.084  26
   1  15  -5 4727.82 363.308  26
  -1  15   5 4295.05 376.513  15
  -1  15   4 100.635 91.6932  13
  -1  15   4 3.87463 85.5189  15
   1  15  -4 19.4147 86.1162  26
  -1  15   3 31.4925 113.421  13
  -1  15   3-87.1366 85.5948  15
   1  15  -3 83.8294 84.5209  26
  -1  15   2 224.507 133.069  13
  -1  15   2 189.804 109.943  15
   1  15  -2 27.1383 87.1646  13
   1  15  -2 207.528 110.921  18
  -1  15   1 16895.9 910.953  13
   1  15  -1 16077.3 871.201  13
  -1  15   0 29083.3 1230.98  13
   1  15   0 30072.3 1254.76  13
   1  15   1 851.241 213.063  13
  -1  15  -1 957.608 210.755  13
   1  15   1 800.469 191.213  15
   1  15   2 273.190 124.306  13
  -1  15  -2 532.436 159.603  13
   1  15   2 373.297 134.019  15
   1  15   3 1627.72 260.772  13
   1  15   3 1683.68 269.849  15
  -1  15  -4 771.888 155.380  26
   1  15   4 689.256 162.104  22
   1  15   4 447.054 144.729  15
   1  15   5-2.73329 70.2990  22
   1  15   5-1.31054 80.8204  15
  -1  16   3 1306.80 183.922  13
  -1  16   2 33.2225 78.0078  13
   1  16  -2 34.5233 63.9294  13
  -1  16   1 6576.28 475.871  13
   1  16  -1 5789.68 405.946  18
   1  16  -1 5825.12 433.898  13
   1  16   0 7476.38 514.654  13
  -1  16   0 7160.89 500.161  13
   1  16   1 1728.42 247.121  13
  -1  16  -1 1540.39 219.289  13
  -1  16  -2 230.417 87.0550  13
   1  16   2 171.280 99.0779  22
   1  16   3 345.728 121.765  22
   2   0 -12 4478.42 435.189  24
   2   0 -11 251.619 131.652  14
   2   0 -11 161.219 179.570  24
   2   0 -10 71551.8 2220.06  14
   2   0  -9 29.3323 109.517  14
   2   0  -9 18.8606 137.257  10
   2   0  -8 33.5036 112.490  10
   2   0  -8 241.521 153.450   5
   2   0  -7-36.1553 83.6078  10
   2   0  -7 126.047 115.130   8
   2   0  -7 149.862 141.650   5
   2   0  -6 276688. 5435.75   8
   2   0  -6 285604. 5518.42  10
   2   0  -6 292449. 5624.00   5
   2   0  -5 12.2564 76.7502   5
   2   0  -5 86.2005 78.0618  10
   2   0  -5 3.60794 63.0967   8
   2   0  -5 68.9360 52.8040   7
   2   0  -4 20446.1 727.489   5
   2   0  -4 20957.5 644.667   7
   2   0  -4 22278.4 711.326   8
   2   0  -4 22602.7 737.892  10
   2   0  -4 22066.6 771.611   2
   2   0  -3 63.7573 54.1742  10
   2   0  -3 22.1188 56.0887   2
   2   0  -3 38.3531 54.9901   5
   2   0  -3 48.9747 47.7207   7
   2   0  -2 51220.0 1139.75   2
   2   0  -2 49997.7 1085.19   7
   2   0  -2 48752.0 1023.22   5
   2   0  -1 326.420 72.1259   7
   2   0  -1 652.991 85.1726   4
   2   0   0 104269. 1807.90   4
   2   0   0 107005. 1990.42   7
   2   0   0 93029.7 1787.41   1
  -2   0   0 96113.9 1807.21   3
  -2   0  -1 33.8464 52.8933   3
   2   0   1-39.2136 66.4674   7
   2   0   2 703245. 11633.5   7
  -2   0  -2 656028. 11617.7   3
  -2   0  -3 155.120 83.2763   8
  -2   0  -3 110.526 78.7656   3
   2   0   3 151.302 64.2132   6
   2   0   3 118.217 57.6878   2
  -2   0  -4 122388. 2699.63   8
  -2   0  -4 122787. 2744.07   3
  -2   0  -5 828.293 179.985   8
  -2   0  -6 10790.0 679.593   8
  -2   0  -7 97.4082 123.096   8
  -2   0  -7 136.913 123.820   5
  -2   0  -8 175899. 4193.50  17
  -2   0  -9 204.604 125.680  24
  -2   0  -9 16.1430 117.278  17
  -2   0 -10 124.507 139.186  11
  -2   0 -11 25.9064 86.4076  11
   2   1 -12 15952.8 829.057  24
   2  -1 -12 14815.8 803.048  24
   2   1 -11 32574.0 1415.13  24
   2  -1 -11 33757.3 1433.85  24
   2   1 -10 17238.9 937.245  14
   2   1 -10 17442.5 1072.20  24
   2  -1 -10 15924.5 953.602  14
   2  -1  -9 226.176 126.060  17
   2   1  -9 350.217 156.159  27
   2  -1  -9 269.351 182.509  14
   2   1  -9 307.262 155.431  10
   2   1  -9 248.625 109.829  14
   2  -1  -8 26637.5 1169.16   8
   2  -1  -8 27196.2 1147.16  10
   2   1  -8 24907.5 1159.53  10
   2  -1  -8 27403.8 1242.15   5
   2   1  -8 28037.4 1266.47   5
   2  -1  -7 19304.7 876.115  10
   2   1  -7 19296.3 967.915   5
   2   1  -7 18645.9 909.835  10
   2  -1  -7 19405.6 911.558   8
   2  -1  -7 19926.8 970.004   5
   2   1  -6 16550.3 813.651   5
   2  -1  -6 16809.9 754.922  10
   2   1  -6 18241.2 737.551   8
   2   1  -6 18868.6 828.610  10
   2  -1  -6 16286.8 763.560   8
   2  -1  -5 2716.27 266.724   8
   2   1  -5 2102.03 255.248   5
   2  -1  -5 2207.11 224.099   7
   2   1  -5 2207.70 250.841  10
   2  -1  -5 2310.36 238.614  10
   2   1  -5 2229.31 218.718   8
   2  -1  -4 166907. 3292.15   8
   2  -1  -4 164260. 3248.13  10
   2  -1  -4 179611. 3261.79   7
   2   1  -4 160938. 3078.98   7
   2   1  -4 164865. 3299.38  10
   2   1  -4 174373. 3196.52   8
   2   1  -4 176276. 3360.47   5
   2  -1  -3 534.540 96.8855  10
   2  -1  -3 679.653 118.612   2
   2  -1  -3 959.701 123.421   7
   2  -1  -3 567.332 100.527   8
   2   1  -3 653.576 109.934  10
   2   1  -3 595.028 109.595   5
   2   1  -2 94.3692 51.6256   7
   2  -1  -2 7.26514 47.1220   7
   2   1  -2-22.6409 63.1449   4
   2   1  -2 170.576 69.1457   2
  -2  -1   1 289405. 4984.10   1
   2   1  -1 288537. 5001.35   4
   2   1  -1 279140. 5006.65   7
   2   1  -1 290284. 4946.96   2
   2  -1  -1 284057. 5021.94   7
   2   1   0 6175.76 268.679   1
   2   1   0 6917.37 283.274   4
   2   1   0 5539.77 177.536   2
   2   1   0 5546.61 285.219   7
  -2   1   0 7040.55 282.704   3
   2  -1   0 5120.33 273.035   7
  -2  -1  -1 769.911 83.7679   3
   2  -1   1 986.967 138.153   7
   2   1   1 232.085 80.2331   7
   2  -1   2 51229.7 1223.73   7
  -2   1  -2 50360.6 1281.28   3
   2   1   2 51430.2 1189.90   6
  -2  -1  -2 53520.5 1197.50   3
   2   1   3 51884.7 1224.88   6
  -2   1  -3 54105.9 1431.86   3
  -2  -1  -3 51409.8 1352.64   8
  -2  -1  -4 41865.4 1281.89   8
  -2   1  -4 44018.0 1288.24   8
  -2   1  -4 44959.2 1379.00   3
  -2  -1  -5 4414.51 398.324   8
  -2   1  -5 4843.15 410.790   8
  -2   1  -5 4393.01 415.202   3
  -2  -1  -6 20483.1 991.750   8
  -2   1  -6 21783.8 976.869   8
  -2   1  -6 22388.6 1043.79   5
  -2   1  -7 16992.3 952.374   5
  -2  -1  -7 14568.9 865.837   8
  -2   1  -7 14952.2 857.513   8
  -2   1  -8 15811.0 904.157  24
  -2  -1  -8 16292.3 985.340  17
  -2   1  -8 14246.7 893.427  17
  -2   1  -9-146.997 113.506  24
  -2   1  -9 37.0881 152.182  11
  -2  -1  -9 112.381 113.806  17
  -2   1 -10 14430.1 875.004  11
  -2  -1 -10 15010.5 887.159  17
  -2  -1 -10 13736.3 865.569  11
  -2   1 -10 15181.1 823.394  24
  -2  -1 -11 8022.83 558.136  11
  -2   1 -11 6671.48 503.726  11
   2  -2 -12 500.560 181.374  24
   2   2 -12 569.964 181.250  24
   2  -2 -11 671.055 186.955  17
   2   2 -11 655.005 208.510  24
   2   2 -11 571.348 174.626  20
   2  -2 -11 586.016 171.447  14
   2  -2 -10 5375.86 541.200  17
   2   2 -10 5371.25 588.742  24
   2   2 -10 6438.07 579.506  20
   2  -2 -10 5220.24 545.140  14
   2  -2  -9 15430.1 947.647  14
   2   2  -9 15269.6 995.846  24
   2   2  -9 15960.4 957.099  10
   2  -2  -9 14038.3 875.837  17
   2  -2  -8 63.0998 93.7124   8
   2  -2  -8 220.206 151.294   5
   2   2  -8 294.440 164.132  10
   2   2  -8 38.1867 86.1076   5
   2   2  -7 47457.6 1621.46  10
   2   2  -7 51178.3 1719.35   5
   2  -2  -7 50259.4 1520.98  10
   2  -2  -7 53337.8 1665.02   8
   2  -2  -6 112.725 100.929   8
   2  -2  -6 44.5863 83.4915  10
   2  -2  -6 72.9780 69.9181   7
   2   2  -6 155.287 125.905   5
   2   2  -6 53.4584 99.5124  10
   2  -2  -5 18519.8 762.076   8
   2  -2  -5 16300.7 693.551   7
   2   2  -5 17822.0 763.742  10
   2   2  -5 17874.4 784.869   5
   2  -2  -4 5581.30 350.418   7
   2  -2  -4 5709.58 363.647   8
   2  -2  -4 6399.53 344.682  10
   2   2  -4 5825.14 380.695   5
   2   2  -4 6168.46 377.256  10
  -2  -2   3 61709.7 1413.13   2
   2   2  -3 57282.8 1370.78  10
   2  -2  -3 57116.4 1371.00   7
   2   2  -3 55796.2 1180.12   7
   2   2  -3 56142.2 1441.28   4
   2   2  -3 61588.0 1188.42   6
   2   2  -3 60132.4 1407.57   5
   2   2  -2 6363.05 255.944   7
   2   2  -2 6835.31 351.953   4
   2  -2  -2 5928.07 304.336   7
   2   2  -2 6447.74 215.712   3
   2   2  -2 6984.34 284.647   6
  -2  -2   1 63308.6 1228.44   2
   2   2  -1 60418.5 1340.71   4
   2   2  -1 63203.8 1310.86   6
   2  -2  -1 60870.1 1320.94   7
  -2  -2   0 6620.30 195.941   2
   2   2   0 6892.66 332.508   4
  -2   2   0 7369.18 335.203   3
   2   2   0 6654.17 307.535   7
   2   2   0 6816.22 321.434   6
   2   2   0 6463.04 320.156   1
  -2   2  -1 287958. 5009.64   5
   2   2   1 295830. 5198.18   7
   2   2   1 269804. 5146.48   6
   2  -2   1 278573. 5158.39   7
   2  -2   2 173990. 3350.51   7
  -2   2  -2 178952. 3511.27   3
  -2  -2  -2 164998. 3350.66   8
  -2   2  -2 167820. 3290.36   5
   2  -2   3 199580. 3775.72   7
  -2  -2  -3 190853. 3882.42   8
  -2   2  -3 201084. 3887.01   5
  -2  -2  -4 141.016 92.8300   8
  -2   2  -4 205.473 90.6392   8
  -2   2  -4 127.559 102.905   3
  -2   2  -4 65.4418 71.1293   5
  -2   2  -5 96424.8 2377.58   5
  -2  -2  -5 95524.2 2351.28   8
  -2   2  -5 87519.5 2248.71   8
  -2   2  -5 90589.1 2417.16   3
  -2  -2  -6 48.4728 94.1123   8
  -2   2  -6 34.6709 81.6929   8
  -2   2  -6 86.7326 119.876   3
  -2  -2  -7 55585.9 1884.38   8
  -2   2  -7 58647.4 1948.59   5
  -2   2  -8 1539.56 287.773  24
  -2   2  -8 1508.95 327.016  11
  -2  -2  -8 1146.26 277.597  17
  -2   2  -9 3524.44 417.901  24
  -2   2  -9 3327.15 442.015  11
  -2  -2  -9 3655.06 471.833  17
  -2   2 -10 83.2538 100.474  24
  -2   2 -10 145.972 134.444  11
  -2  -2 -10 92.1352 121.015  17
  -2   2 -11 18348.7 833.749  11
  -2  -2 -11 16178.7 814.289  11
   2   3 -12 19866.8 895.629  24
   2  -3 -12 20223.8 901.010  24
   2  -3 -12 19426.2 811.461  17
   2   3 -11 7644.07 648.415  24
   2   3 -11 7686.15 582.183  20
   2  -3 -11 8610.85 641.171  17
   2   3 -10 17707.2 991.306  20
   2   3 -10 15836.3 1004.62  24
   2  -3 -10 14457.6 904.695  17
   2  -3 -10 14348.6 932.426  14
   2  -3  -9 432.217 192.657  14
   2  -3  -9 694.440 220.650  17
   2   3  -9 314.467 160.839  10
   2   3  -9 371.968 169.225  24
   2   3  -8 34515.8 1447.09  10
   2  -3  -8 32195.7 1357.00   8
   2  -3  -8 37208.6 1485.79   5
   2   3  -7 9344.60 679.812   5
   2  -3  -7 9630.75 618.462   7
   2  -3  -7 8572.50 621.359   8
   2   3  -7 7823.04 614.946  10
   2  -3  -6 4883.76 429.944   8
   2   3  -6 4332.28 421.073   5
   2  -3  -6 4336.62 385.538   7
   2   3  -6 4411.17 412.483  10
   2  -3  -5 25157.8 955.457   8
   2  -3  -5 27138.4 867.334  10
   2   3  -5 26780.0 1028.46   5
   2  -3  -5 27218.5 969.419   7
   2   3  -5 26089.1 977.329  10
   2   3  -4 193130. 3781.94   4
   2  -3  -4 189563. 3471.68  10
   2   3  -4 180201. 3656.50   9
   2  -3  -4 172066. 3603.66   8
   2   3  -4 181877. 3485.79   3
   2   3  -4 184404. 3644.75  10
   2  -3  -4 178209. 3605.99   7
   2  -3  -3 6426.48 369.881   7
   2   3  -3 6528.37 356.206  10
   2   3  -3 6954.02 413.310   4
  -2  -3   3 7260.95 388.267   2
   2   3  -3 6761.84 383.852   9
   2   3  -3 6699.93 313.106   3
   2   3  -2 1188.89 129.475  10
   2  -3  -2 1179.26 151.639   7
   2   3  -2 1043.94 84.8234   7
   2   3  -2 1397.09 175.211   4
  -2  -3   2 1471.20 167.513   1
   2   3  -2 964.632 96.8735   3
  -2  -3   2 1144.89 137.628   2
   2   3  -2 1068.58 136.027   9
   2   3  -2 1074.71 116.187   6
   2   3  -1 74215.1 1615.89   6
   2   3  -1 83090.7 1620.92   9
   2   3  -1 76421.0 1715.00   4
   2   3  -1 74677.2 1529.82   7
   2  -3  -1 79715.9 1666.86   7
  -2  -3   1 82367.6 1578.51   2
   2   3   0 228107. 4447.66   1
  -2   3   0 248156. 4489.32   3
   2  -3   0 226140. 4360.53   7
   2   3   0 267325. 4439.76   6
   2   3   0 242196. 4488.56   4
  -2  -3   0 245920. 4240.33   8
  -2  -3  -1 217571. 3724.88   8
  -2   3  -1 214126. 3930.25   3
  -2  -3  -2 30686.1 885.236   8
  -2   3  -2 29502.0 996.245   3
   2  -3   3 17841.2 623.195   7
  -2   3  -3 18060.6 707.114   5
  -2  -3  -3 18815.3 723.592   8
  -2   3  -4 132589. 2940.30   8
  -2  -3  -4 139319. 3038.46   8
  -2   3  -4 131501. 3009.92   5
  -2   3  -5 311.111 127.409   8
  -2   3  -5 100.911 109.251   5
  -2   3  -5 331.251 144.598   3
  -2  -3  -5 42.4334 70.4470   8
  -2   3  -6 25210.4 1176.19   3
  -2   3  -6 25772.5 1145.86   5
  -2  -3  -6 26755.1 1147.47   8
  -2   3  -7 1298.41 267.705   5
  -2  -3  -7 1145.12 255.978   8
  -2   3  -8 26882.0 1280.10  11
  -2  -3  -8 26193.4 1307.40  17
  -2   3  -8 30028.8 1294.56  24
  -2   3  -9 290.819 164.906  11
  -2   3  -9 530.695 186.604  24
  -2  -3  -9 300.124 187.996  17
  -2   3 -10 21923.7 1005.36  24
  -2   3 -10 22900.7 1072.15  11
  -2  -3 -10 21526.8 1087.60  17
  -2  -3 -11 560.621 166.173  11
  -2   3 -11 1173.59 200.056  11
   2  -4 -12 8188.60 531.757  24
   2  -4 -12 8998.53 529.807  17
   2   4 -12 8182.93 537.832  24
   2   4 -11 5370.63 526.740  24
   2  -4 -11 5464.10 510.356  17
   2   4 -11 4561.09 448.714  20
   2  -4 -10 11176.6 817.943  14
   2   4 -10 12918.4 850.330  20
   2  -4 -10 12690.8 840.648  17
   2   4 -10 12669.6 876.747  24
   2  -4  -9 4717.80 539.191  14
   2   4  -9 5696.86 574.265  20
   2   4  -9 5376.91 562.389  10
   2  -4  -9 5241.25 531.542  17
   2   4  -9 5335.85 582.937  24
   2  -4  -8 6186.58 590.193  14
   2   4  -8 6435.11 619.297  24
   2   4  -8 7118.89 633.105  10
   2  -4  -8 6136.87 551.270  17
   2  -4  -7 15567.2 860.876   7
   2   4  -7 18175.4 973.998  10
   2  -4  -7 18680.0 946.669   8
   2   4  -6 230532. 4814.34  10
   2  -4  -6 229695. 4736.68   7
   2  -4  -6 228257. 4752.10   8
   2   4  -5 5379.57 446.641   9
   2  -4  -5 5842.24 439.833   8
   2   4  -5 5920.79 403.779   3
   2   4  -5 5484.69 437.665  10
   2  -4  -5 5877.97 438.003   7
   2   4  -4 14109.1 646.009  10
   2   4  -4 15725.9 725.652   4
   2  -4  -4 13630.6 642.457   8
   2  -4  -4 16369.2 567.095  10
   2  -4  -4 15784.3 689.856   7
   2   4  -4 15436.5 612.708   3
   2   4  -4 13988.0 670.659   9
   2   4  -3 4562.07 313.580  10
   2  -4  -3 4505.55 332.234   7
   2   4  -3 5526.81 310.247   3
   2   4  -3 4900.74 351.087   9
   2   4  -3 5074.07 375.977   4
   2  -4  -2 115542. 2358.91   7
   2   4  -2 114470. 2195.26   3
   2   4  -2 112667. 2428.47   4
   2   4  -2 115982. 2348.31   9
   2   4  -1 53167.0 1347.82   4
   2   4  -1 54403.9 1221.97   9
   2   4  -1 51204.2 1116.52   3
   2   4   0 8328.45 458.098   4
  -2  -4   0 8419.14 301.388   8
  -2   4   0 7615.34 433.157   3
   2  -4   0 8930.82 401.232   7
   2   4   0 7792.58 432.860   1
   2   4   0 9237.31 345.195   9
   2   4   1 142168. 2930.28   4
  -2   4  -1 140963. 2956.06   3
   2   4   1 131965. 2877.20   1
  -2  -4  -1 143390. 2680.96   8
   2  -4   1 141245. 2734.59   7
  -2   4  -2 177140. 3735.44   3
   2  -4   2 183574. 3452.96   7
  -2  -4  -2 182581. 3487.22   8
  -2   4  -3 78843.5 2133.28   3
  -2  -4  -3 84136.7 1951.56   8
  -2   4  -4 137254. 3198.04   3
  -2   4  -4 136642. 3027.78   5
  -2  -4  -4 127215. 2969.53   8
  -2   4  -4 138641. 2896.91   8
  -2   4  -5 6819.20 525.736   5
  -2   4  -5 6711.99 578.757   3
  -2  -4  -5 5859.62 483.833   8
  -2  -4  -6 59.1248 93.2596   8
  -2   4  -6 331.534 164.816   5
  -2   4  -7 14059.5 839.818  24
  -2   4  -7 14151.3 886.558   3
  -2   4  -7 11947.7 799.258  11
  -2  -4  -7 14243.2 891.829  17
  -2  -4  -7 12568.6 837.282   8
  -2   4  -8 95437.5 2644.57  24
  -2  -4  -8 86185.2 2673.67  17
  -2   4  -8 89052.9 2620.07  11
  -2   4  -9 5544.65 528.788  24
  -2   4  -9 6119.71 571.289  11
  -2  -4  -9 5154.27 557.142  17
  -2   4 -10 239.186 127.968  11
  -2  -4 -10-36.5965 130.494  17
   2   4  10 21.3771 140.064  23
  -2   4 -10 263.821 120.789  24
  -2   4 -11 1692.05 201.854  24
  -2  -4 -11 1553.46 236.502  11
  -2   4 -11 1876.88 225.349  11
   2   5 -12 1153.83 198.026  24
   2  -5 -12 1101.57 184.351  17
   2  -5 -12 956.164 173.512  24
   2   5 -11 22242.4 1056.55  24
   2   5 -11 22131.9 1004.96  20
   2  -5 -11 20752.5 1006.62  17
   2   5 -10 3084.03 425.766  24
   2   5 -10 3707.35 446.175  20
   2  -5 -10 3925.52 456.026  17
   2  -5  -9 700.089 224.045  14
   2   5  -9 820.032 221.532  20
   2  -5  -9 1071.55 270.131  17
   2   5  -9 1050.01 274.163  24
   2   5  -8 3893.91 469.941  10
   2   5  -8 3676.13 479.087  24
   2  -5  -8 4023.92 455.283  17
   2   5  -8 4567.32 510.126  20
   2  -5  -8 4711.68 533.907  14
   2   5  -7 12453.6 821.685  10
   2  -5  -7 12517.9 780.014   7
   2   5  -6 14253.9 811.798  10
   2  -5  -6 13762.2 776.920   7
   2   5  -5 6579.77 513.437   9
   2   5  -5 5725.51 461.194  10
   2  -5  -5 5657.39 454.961   7
   2  -5  -4 43968.8 1346.36   7
   2   5  -4 47096.4 1429.08   4
   2   5  -4 45028.2 1400.03   9
   2   5  -3 42227.8 1261.11   9
   2  -5  -3 42177.0 1233.96   7
   2   5  -3 43608.1 1325.69   4
   2  -5  -2 35.2812 56.5172   7
   2   5  -2 112.759 56.1895  10
   2   5  -2 173.143 102.582   4
   2   5  -2 159.262 96.5297   9
   2   5  -1 87867.6 2079.01   4
  -2   5   1 82525.5 1758.73   4
  -2   5   1 92625.7 1782.50   1
   2  -5  -1 93346.3 1976.82   7
   2   5  -1 89438.0 1918.94   9
   2   5  -1 85369.4 1837.57   3
   2   5   0 46607.7 1356.71   4
   2  -5   0 47767.6 1202.01   7
   2   5   0 46422.5 1104.55   9
  -2   5   0 46502.2 1360.77   3
   2  -5   1 192.316 70.5221   7
  -2  -5  -1 389.533 84.7565   8
   2   5   1 190.228 109.430   4
  -2  -5  -2 1573.46 181.960   8
  -2   5  -2 1685.86 251.426   3
  -2   5  -3 101605. 2753.34   3
  -2  -5  -3 128627. 2625.06   8
  -2  -5  -4 7345.18 503.379   8
  -2   5  -4 8962.60 634.179   3
  -2   5  -5 16872.3 946.607   3
  -2  -5  -5 16027.1 839.008   8
  -2  -5  -6 301.764 145.315   8
  -2   5  -6 259.377 150.460   3
  -2   5  -7 7958.81 654.574  11
  -2   5  -7 9204.68 673.043  20
  -2   5  -7 8539.08 661.208  24
  -2  -5  -7 8827.84 705.845  17
  -2   5  -8 4058.35 469.374  24
  -2   5  -8 3779.31 445.874  20
  -2   5  -8 4130.86 476.822  11
  -2  -5  -8 3723.41 484.350  17
  -2   5  -9 171.763 125.397  24
  -2  -5  -9 229.656 146.200  17
  -2   5  -9 544.204 197.135  11
   2   5  10 1924.93 310.803  23
  -2   5 -10 1883.53 276.559  24
  -2   5 -10 1987.10 277.844  11
  -2  -5 -10 2210.32 325.592  17
  -2   5 -11 6153.45 357.491  24
  -2  -5 -11 6773.68 447.078  11
   2   6 -12 2832.76 258.841  24
   2   6 -11 1983.35 301.916  20
   2  -6 -11 1427.93 251.310  17
   2   6 -11 1302.84 243.357  24
   2   6 -10 1692.43 319.287  24
   2   6 -10 2443.75 373.735  20
   2  -6 -10 2531.38 374.836  17
   2   6  -9 686.064 227.757  24
   2   6  -9 433.635 192.358  20
   2  -6  -9 736.085 231.410  17
   2   6  -8 4761.95 554.121  24
   2  -6  -8 4417.01 482.054  17
   2   6  -8 4639.67 526.029  20
   2   6  -8 4747.57 526.722  10
   2  -6  -8 4939.29 553.074  14
   2  -6  -7 30946.5 1318.59   7
   2   6  -7 29583.2 1336.24  20
   2   6  -7 30030.5 1346.94  10
   2   6  -7 26450.3 1290.12  24
   2  -6  -7 30949.2 1370.25  14
   2  -6  -6 10497.3 699.683   7
   2   6  -6 11870.5 765.285  10
   2  -6  -5 6545.75 515.401   7
   2   6  -5 6662.99 523.459  10
   2   6  -5 6256.91 530.123   9
   2   6  -4 2864.08 312.496  10
   2  -6  -4 2370.81 293.566   7
   2   6  -4 3068.15 352.460   4
   2   6  -4 2640.30 324.912   9
   2  -6  -3 44676.5 1347.47   7
   2   6  -3 48018.3 1456.44   4
   2   6  -3 45981.0 1392.37   9
   2   6  -2 104871. 2440.10   9
   2   6  -2 106573. 2539.47   4
   2  -6  -1 75259.8 1776.11   7
   2   6  -1 70167.0 1871.55   4
   2   6  -1 73491.8 1737.34   9
   2  -6   0 13168.9 574.299   7
  -2   6   0 14418.7 727.230   3
   2   6   0 13555.8 700.260   4
   2   6   0 15094.1 555.817   9
   2  -6   1 2293.35 217.402   7
  -2   6  -1 2094.32 282.870   3
   2   6   1 2302.40 294.181   4
  -2   6  -2 45195.8 1523.59   3
   2   6   2 45619.4 1491.72   4
  -2  -6  -2 48218.3 1264.67   8
  -2   6  -3 97174.0 2679.82   3
  -2  -6  -3 112596. 2464.03   8
  -2   6  -4 47658.4 1696.95   3
  -2  -6  -4 49932.0 1530.44   8
  -2  -6  -5 33465.0 1306.14   8
  -2   6  -5 36007.5 1477.36   3
  -2   6  -6 13253.9 818.635   9
  -2  -6  -6 12925.3 815.458   8
  -2   6  -6 12572.3 852.585   3
  -2   6  -7 8691.22 683.772  11
  -2   6  -7 9148.49 706.405  24
  -2  -6  -7 9012.65 719.146  17
  -2   6  -7 9789.42 725.413  20
  -2  -6  -8 1161.68 290.820  17
  -2   6  -8 873.904 235.216  11
  -2   6  -8 1278.57 285.542  24
  -2   6  -9 6484.04 554.447  24
  -2  -6  -9 6327.37 592.397  17
  -2   6  -9 6944.49 555.435  11
   2   6  10 380.658 156.283  23
  -2   6 -10 607.764 156.168  24
  -2  -6 -10 210.235 132.805  17
  -2  -6 -11 6194.51 382.820  11
   2   7 -11 2065.28 295.424  20
   2  -7 -11 1343.84 221.257  17
   2   7 -11 1491.92 239.213  24
   2   7 -10 6472.94 580.158  20
   2  -7 -10 6507.61 567.697  17
   2   7 -10 6054.46 547.160  24
   2   7  -9 4018.85 488.798  24
   2   7  -9 3718.26 475.323  20
   2  -7  -9 3255.08 423.697  17
   2   7  -8 16994.7 1043.77  20
   2   7  -8 16824.5 1029.00  24
   2  -7  -8 17798.7 1002.25  17
   2   7  -7 291.073 145.281  20
   2   7  -7 255.458 162.905  26
   2   7  -7 153.533 84.5888  10
   2   7  -7 185.916 158.297  24
   2  -7  -7 116.882 160.200  14
   2  -7  -6 11786.8 773.688   7
   2   7  -6 13249.2 831.381  10
   2  -7  -5 36994.2 1376.85   7
   2   7  -5 35983.9 1365.04  10
   2   7  -5 36947.5 1439.95   9
   2  -7  -4 59227.7 1788.53   7
   2   7  -4 60825.0 1868.17   9
   2   7  -4 61768.2 1777.03  10
   2   7  -4 64227.4 1889.99   4
   2   7  -3 24008.1 1025.38   4
   2   7  -3 21917.4 956.855   9
   2  -7  -3 22068.2 924.962   7
   2  -7  -2 2931.09 304.616   7
   2   7  -2 2929.02 332.200   4
   2   7  -2 3074.80 314.873   9
   2   7  -1 5830.42 468.811   4
   2  -7  -1 5113.55 383.998   7
   2   7  -1 5541.50 390.156   9
   2  -7   0 81512.0 1915.83   7
   2   7   0 80032.3 2131.85   4
  -2   7   0 75961.2 2147.20   3
  -2   7  -1 14497.2 810.070   3
   2   7   1 14093.8 775.467   4
   2   7   2 12486.8 751.848   4
  -2   7  -2 14313.9 820.353   3
  -2   7  -3 33959.7 1379.30   3
   2   7   3 32026.1 1306.57   4
  -2  -7  -4 115152. 2688.39   8
  -2   7  -4 97104.7 2850.90   3
  -2  -7  -5 189.910 127.379   8
  -2   7  -5 1062.05 257.695   3
  -2  -7  -6 246.245 125.420  17
  -2   7  -6 283.709 165.393  11
  -2   7  -6 650.674 221.990  20
  -2   7  -6 133.863 126.065   9
  -2   7  -6 131.805 115.512  24
  -2   7  -7 14361.1 902.954  24
  -2   7  -7 14116.9 874.404  11
  -2  -7  -7 15711.8 958.555  17
  -2   7  -8 23701.3 1151.05  24
  -2   7  -8 23568.5 1117.34  11
  -2  -7  -8 23281.0 1189.90  17
  -2   7  -9 4274.81 427.824  26
  -2   7  -9 3845.86 412.676  24
  -2  -7  -9 4041.87 455.134  17
  -2   7 -10 16292.7 724.390  24
   2   7  10 15051.5 807.504  23
  -2  -7 -10 17189.4 812.554  17
   2   8 -11 179.425 90.4002  24
   2  -8 -11 377.824 130.318  17
   2   8 -10 126.718 110.112  24
   2  -8 -10 46.5584 104.866  17
   2   8  -9 1065.64 266.777  24
   2   8  -9 1861.21 350.232  20
   2  -8  -9 1408.77 279.827  17
   2   8  -8 2380.96 370.473  26
   2   8  -8 1893.06 345.398  24
   2   8  -8 2083.74 371.990  20
   2  -8  -8 2151.83 345.098  17
   2   8  -7 38529.3 1611.27  24
   2   8  -7 37050.2 1549.27  26
   2   8  -7 37195.6 1604.15  20
  -2   8   7 39617.7 1559.70  15
   2   8  -6 40831.5 1635.91  24
   2   8  -6 41446.1 1659.55  20
  -2   8   6 45191.7 1680.12  15
   2   8  -6 42729.1 1645.76  26
   2   8  -5 19033.6 1037.33   9
   2  -8  -5 19401.6 990.752   7
   2  -8  -4 4587.06 444.683   7
   2   8  -4 4820.88 469.095   4
   2   8  -4 4804.69 480.990   9
   2  -8  -3 24169.4 1025.06   7
   2   8  -3 26313.2 1144.52   4
   2   8  -3 23283.4 1042.38   9
   2   8  -2 14360.7 751.100   9
   2  -8  -2 15441.4 760.894   7
   2   8  -2 15185.5 818.078   4
   2   8  -1 56683.1 1767.00   4
   2   8  -1 56328.1 1599.54   9
  -2   8   1 52104.9 1796.40   3
  -2   8   0 1828.20 296.181   3
   2   8   0 2075.52 297.001   4
   2   8   1 18464.5 963.212   4
  -2   8  -1 18233.9 977.771   3
   2   8   2 50954.9 1718.29   4
  -2   8  -2 43613.2 1652.80   3
   2   8   3 2107.60 330.135   4
  -2   8  -3 1844.19 326.985   3
   2   8   4 2763.41 399.031   4
  -2   8  -4 2571.98 399.584   3
  -2   8  -5 33404.5 1387.86  25
  -2   8  -5 38191.1 1509.21  24
   2   8   5 35589.6 1474.23  15
  -2   8  -5 36389.9 1507.06   9
  -2   8  -6 95.9664 146.655  25
   2   8   6-4.18485 159.243  15
  -2  -8  -6 112.162 116.445  17
  -2   8  -6 11.7909 89.1400   9
  -2   8  -6 202.383 144.432  24
  -2   8  -7 14112.4 897.987  24
  -2  -8  -7 15091.8 926.515  17
  -2   8  -8 24539.9 1209.65  26
  -2  -8  -8 27914.4 1255.12  17
  -2   8  -8 28687.8 1241.64  24
  -2   8  -9 12131.7 705.255  24
   2   8   9 11588.9 783.790  23
  -2   8  -9 12313.2 710.456  26
  -2  -8  -9 12437.9 736.804  17
   2   8  10 186.175 101.995  23
   2   9 -10 313.448 145.264  24
   2  -9 -10 98.3731 97.2962  17
   2   9  -9 7.70515 99.0522  26
   2   9  -9 137.207 142.813  24
   2  -9  -9-49.0175 117.016  17
   2   9  -8 2658.49 403.173  24
  -2   9   8 2780.53 376.860  15
   2   9  -8 3095.79 448.439  20
   2   9  -8 2698.53 383.177  26
   2  -9  -8 2738.31 378.111  17
   2   9  -7 8964.27 728.529  26
   2   9  -7 8019.93 701.953  24
   2  -9  -7 9870.02 713.717  17
   2   9  -7 7625.52 694.496  20
  -2   9   7 8550.07 706.986  15
   2   9  -6 959.693 240.831  20
  -2   9   6 630.573 224.992  15
   2   9  -6 988.411 257.783  26
   2   9  -6 1156.13 278.306  24
   2   9  -5 89.6989 139.753  24
   2   9  -5 7.05611 124.405  20
  -2   9   5 26.4077 111.426  15
   2   9  -5 31.3098 114.342   9
   2   9  -5 19.7853 144.741  26
   2  -9  -4 2527.42 348.422   7
   2   9  -4 2077.09 334.220   9
   2   9  -4 2611.29 361.930   4
   2  -9  -3 16412.3 866.411   7
   2   9  -3 18240.3 969.012   4
   2   9  -3 16289.6 893.098   9
   2   9  -2 304.815 122.854   4
   2  -9  -2 609.251 176.675   7
   2   9  -2 369.565 140.704   9
   2   9  -1 17897.6 954.122   4
  -2   9   1 20063.6 1068.26   3
   2   9   0 9375.07 671.840   4
  -2   9   0 9169.67 713.190   3
  -2   9  -1 241.679 143.919   3
   2   9   1 50.9898 114.497   4
   2   9   2 38152.1 1537.76   4
  -2   9  -2 36331.0 1540.44   3
   2   9   3 10216.3 767.043   4
  -2   9  -3 10580.4 807.436   3
   2   9   4 2162.01 327.086  13
   2   9   4 1809.15 335.481  15
  -2   9  -4 1829.92 319.474  25
  -2   9  -5 12683.0 862.185  24
  -2   9  -5 12491.8 821.223  25
  -2   9  -5 12433.7 856.814   9
   2   9   5 14720.3 931.459  15
  -2   9  -6 2539.27 363.258  25
  -2   9  -6 2097.05 348.987  24
   2   9   6 2337.17 363.880  15
   2   9   6 2277.54 366.788  22
  -2   9  -7 3681.94 446.422  24
  -2  -9  -7 4281.64 452.537  17
  -2   9  -7 3229.64 446.634  26
  -2  -9  -8 2772.73 350.785  17
  -2   9  -8 2680.55 373.986  26
  -2   9  -9 8.49817 106.252  26
  -2  -9  -9-32.8217 89.2915  17
   2   9   9 65.4525 122.361  23
   2 -10 -10 2099.43 235.996  17
   2  10  -9 1141.15 214.705  26
   2 -10  -9 1104.84 207.018  17
   2  10  -8 391.571 171.813  26
  -2  10   8 386.818 177.846  15
   2  10  -8 410.400 187.638  24
   2 -10  -8 490.193 164.915  17
   2  10  -7 74.3312 121.626  24
   2 -10  -7 165.225 92.1790  17
  -2  10   7 142.527 117.912  15
   2  10  -7-148.824 164.422  26
   2  10  -6 7669.87 678.924  24
   2  10  -6 8722.94 733.768  20
   2  10  -6 7456.00 674.463  26
  -2  10   6 7955.09 705.204  15
   2  10  -5 7228.10 648.873  20
   2  10  -5 6714.99 614.063   9
  -2  10   5 6358.92 629.273  15
   2  10  -5 6263.17 606.751  26
   2  10  -4 2894.78 405.183  26
   2  10  -4 2519.17 392.017  18
  -2  10   4 2476.24 382.977  12
  -2  10   4 3041.97 427.959  15
   2  10  -4 2892.16 403.731   9
   2  10  -3 122.785 121.039  26
   2 -10  -3 231.001 149.744   7
  -2  10   3 157.768 134.046  12
   2  10  -3 39.8936 113.045   4
   2  10  -3 80.2655 95.7739   9
  -2  10   3-44.8534 129.851  25
  -2  10   3-1.07278 114.876  15
  -2  10   2 40328.3 1698.27   3
   2  10  -2 39428.8 1454.16   9
   2  10  -1 437.964 185.186   4
  -2  10   1 160.802 147.834   3
   2  10   0 45.6749 115.729   4
  -2  10   0 314.419 145.874   3
  -2  10  -1 971.785 258.068   3
   2  10   1 660.440 190.518   4
   2  10   2 6873.47 599.414  13
   2  10   2 7321.42 641.109   4
  -2  10  -2 6408.20 637.422   3
  -2  10  -2 7018.90 610.389  25
   2  10   2 6677.71 620.011  15
   2  10   3 264.393 149.975  13
   2  10   3 143.239 116.417  15
  -2  10  -4 38031.7 1549.31  25
   2  10   4 42632.1 1599.01  13
   2  10   4 39604.2 1672.49  15
  -2  10  -4 39575.5 1616.48   9
  -2  10  -5 3422.94 428.009  25
   2  10   5 4466.28 525.608  15
  -2  10  -6 3777.84 428.362  25
   2  10   6 4765.12 505.052  22
   2  10   6 4035.34 491.587  15
  -2  10  -6 3934.51 486.145  26
   2  10   7 3507.15 405.037  15
   2  10   7 4105.59 490.030  23
  -2  10  -7 4228.91 479.867  26
  -2  10  -8 2515.71 326.603  26
   2  10   8 2393.98 347.586  23
  -2  10  -9 6895.81 431.781  26
   2  10   9 5865.83 442.889  23
   2  11  -9 3252.27 308.345  26
   2 -11  -9 3547.97 324.567  17
   2 -11  -8 1615.26 264.051  17
  -2  11   8 1350.25 251.394  15
   2  11  -8 1488.89 272.658  26
  -2  11   7 11237.5 798.350  15
   2 -11  -7 13364.4 775.289  17
   2  11  -7 12429.3 822.888  26
   2  11  -6 10275.3 786.905  26
  -2  11   6 11094.2 830.135  15
  -2  11   5 16759.1 1050.93  15
   2  11  -5 17396.5 1042.65  26
  -2  11   4 5824.53 585.194  12
   2  11  -4 5599.45 585.445  18
   2  11  -4 6192.15 600.618  26
   2  11  -4 5553.83 552.723   9
  -2  11   4 6073.21 621.841  15
   2  11  -3 4339.36 478.014   9
  -2  11   3 3935.54 464.786  25
  -2  11   3 3705.96 466.340  12
  -2  11   3 4512.30 533.426  15
   2  11  -3 4395.43 503.689  26
  -2  11   2 6978.19 621.671  25
  -2  11   2 6099.65 586.706  12
  -2  11   2 5905.25 598.397  15
   2  11  -2 5922.20 563.008  13
   2  11  -2 5961.06 567.837  26
  -2  11   1 3941.28 478.068  12
   2  11  -1 4348.29 456.355  25
   2  11  -1 4736.90 513.270  13
  -2  11   1 3888.19 463.403  25
   2  11  -1 4333.65 470.415  26
  -2  11   0 17478.5 1006.10  25
   2  11   0 15937.9 964.306  13
  -2  11   0 18800.1 1045.50  12
   2  11   0 17300.7 1035.38  15
   2  11   1 309.482 194.206  13
  -2  11  -1-151.185 156.499  25
   2  11   1 15.7265 184.443  15
  -2  11  -2 68.3344 107.449  26
   2  11   2 50.5705 142.804  15
  -2  11  -2-99.7424 171.880  25
  -2  11  -3 36525.4 1536.63  25
   2  11   3 36818.4 1534.92  13
   2  11   3 35468.8 1592.34  15
  -2  11  -3 38412.8 1571.48  26
  -2  11  -4 8948.36 705.312  25
   2  11   4 10388.6 824.013  15
  -2  11  -4 9926.54 769.146  26
   2  11   4 10303.1 757.857  13
  -2  11  -5 348.049 173.622  26
  -2  11  -5 344.275 142.553  25
   2  11   5 423.551 195.637  15
  -2  11  -6 84.4199 134.018  26
   2  11   6-22.0482 139.207  23
   2  11   6 31.2239 112.137  22
   2  11   6 1.94062 108.013  15
   2  11   7 16981.2 914.668  23
   2  11   7 16968.1 856.104  15
  -2  11  -7 16373.8 907.534  26
   2  11   8 16897.6 803.376  23
  -2  11  -8 18770.7 841.387  26
   2  12  -8 540.703 157.673  26
  -2  12   8 408.009 136.959  15
   2  12  -7 8748.86 645.523  26
  -2  12   7 9668.40 691.809  15
  -2  12   6 1417.42 300.366  15
   2  12  -6 1568.39 308.008  26
   2  12  -5 10622.7 793.218  26
  -2  12   5 9363.26 768.095  15
   2  12  -4 282.785 148.811  26
   2  12  -4 662.443 233.578  18
  -2  12   4 366.492 148.140  13
  -2  12   4 598.344 235.329  15
  -2  12   3 4804.97 535.734  12
  -2  12   3 4500.18 527.169  15
   2  12  -3 4735.81 526.255  26
  -2  12   2 30.3843 139.417  15
  -2  12   2 174.890 106.451  25
  -2  12   2 494.003 205.946  12
   2  12  -2 278.882 161.328  13
   2  12  -2 281.598 150.187  26
  -2  12   1 155.335 161.939  25
   2  12  -1 178.823 152.709  13
   2  12  -1 472.128 177.673  26
   2  12   0 181.369 145.582  13
   2  12   0 207.777 158.184  15
  -2  12   0 598.225 223.771  12
  -2  12   0 304.304 149.791  25
   2  12   1 19985.1 1114.99  13
  -2  12  -1 18895.4 1089.13  25
  -2  12  -1 19367.4 1088.16  12
   2  12   1 19446.3 1135.10  15
   2  12   2 5900.40 588.375  13
  -2  12  -2 4943.33 526.070  12
  -2  12  -2 5449.01 567.469  25
   2  12   2 5031.11 578.621  15
  -2  12  -3 3319.90 440.445  25
   2  12   3 3131.87 437.747  13
  -2  12  -3 3457.03 446.757  26
   2  12   3 3531.59 478.673  15
   2  12   4 623.748 201.096  13
  -2  12  -4 750.305 207.615  25
   2  12   4 585.675 215.809  15
  -2  12  -4 904.165 241.977  26
  -2  12  -5 4974.18 478.376  25
   2  12   5 4933.40 530.669  15
  -2  12  -5 5035.26 518.040  26
  -2  12  -6 165.158 144.672  26
   2  12   6 172.504 134.529  22
   2  12   6 149.458 148.130  15
  -2  12  -7 24971.1 1032.48  26
  -2  12  -8 2023.51 225.991  26
   2  13  -7 886.835 196.507  26
  -2  13   7 1221.18 229.711  15
   2  13  -6 31.5110 124.898  26
  -2  13   6 49.3512 147.738  15
   2  13  -5 172.477 143.604  26
  -2  13   5 22.9470 144.552  15
   2  13  -4 267.730 151.897  26
  -2  13   4 456.878 183.159  13
   2  13  -4 21.5936 120.041  18
  -2  13   4 492.158 219.173  15
   2  13  -3 3344.35 445.854  18
  -2  13   3 3162.13 446.837  15
  -2  13   3 3399.71 437.044  13
   2  13  -3 3838.02 458.053  26
  -2  13   2 1840.09 358.415  12
   2  13  -2 2484.48 377.218  26
   2  13  -2 2578.14 377.142  13
  -2  13   2 2260.98 374.179  25
  -2  13   2 1892.46 337.658  15
  -2  13   1 136.857 157.599  25
   2  13  -1 313.198 174.632  13
  -2  13   1 186.022 142.101  12
   2  13   0 5443.49 575.697  13
  -2  13   0 5193.12 556.446  12
  -2  13   0 5861.08 594.331  25
   2  13   0 5931.55 590.773  15
  -2  13  -1 1433.42 296.364  12
   2  13   1 1158.29 280.900  13
   2  13   1 981.854 243.884  15
  -2  13  -1 1400.20 291.416  25
  -2  13  -2 16106.3 967.939  25
   2  13   2 15954.1 973.074  13
   2  13   2 16012.6 1014.18  15
  -2  13  -2 16282.8 930.549  12
  -2  13  -3 344.588 140.727  25
  -2  13  -3 299.967 148.231  26
   2  13   3 304.293 178.692  13
   2  13   3 259.587 158.721  15
  -2  13  -4 222.382 130.880  26
   2  13   4 8.43296 168.793  15
  -2  13  -4-272.577 138.871  25
  -2  13  -5 1160.20 242.561  26
   2  13   5 1311.97 257.947  22
   2  13   5 1038.82 247.483  15
  -2  13  -5 1247.05 219.692  25
   2  13   6 3738.21 357.617  22
   2  13   6 3734.62 380.498  15
  -2  13  -6 3166.46 347.737  26
  -2  13  -7 2126.86 237.311  26
   2  14  -6 1280.03 224.427  26
  -2  14   6 1202.47 231.848  15
   2  14  -5 4654.56 444.460  26
  -2  14   5 4318.63 450.671  15
  -2  14   4 627.741 177.463  13
   2  14  -4 779.823 204.647  26
   2  14  -4 1214.44 227.896  18
  -2  14   4 699.506 220.886  15
   2  14  -3 3380.86 405.872  26
  -2  14   3 3143.06 397.763  13
   2  14  -3 3291.13 398.752  18
  -2  14   3 2967.21 400.326  15
   2  14  -2 2882.72 378.392  13
   2  14  -2 2939.19 363.795  26
  -2  14   2 2973.68 383.612  15
  -2  14   2 3268.62 423.134  13
  -2  14   1 158.869 127.089  25
   2  14  -1-205.430 179.380  13
  -2  14   1 12.2977 137.932  12
  -2  14   0 2160.17 355.144  25
   2  14   0 2167.24 360.075  13
  -2  14   0 2067.82 344.987  12
  -2  14  -1 5223.60 514.001  12
  -2  14  -1 4796.19 513.433  25
   2  14   1 4599.94 508.378  13
   2  14   1 4543.23 490.132  15
  -2  14  -2 1279.72 225.228  12
  -2  14  -2 799.533 235.385  25
   2  14   2 919.770 235.877  15
   2  14   2 1321.63 279.338  13
  -2  14  -3 3127.65 382.745  25
   2  14   3 2978.70 375.920  13
  -2  14  -3 2995.34 339.746  13
   2  14   3 3157.82 408.125  15
  -2  14  -4 10226.5 615.065  25
   2  14   4 11038.2 712.225  22
  -2  14  -4 10524.2 635.390  26
   2  14   4 10101.9 693.756  15
   2  14   5 1499.29 243.475  22
  -2  14  -5 897.787 176.078  26
   2  14   5 1175.03 226.807  15
   2  15  -5 10409.0 547.214  26
  -2  15   5 9813.70 566.164  15
  -2  15   4-233.463 106.362  13
  -2  15   4-10.7668 92.4828  15
   2  15  -4 91.0477 95.7077  26
  -2  15   3 1826.81 268.294  13
   2  15  -3 1673.94 249.662  26
  -2  15   3 1764.37 267.815  15
   2  15  -3 1833.66 250.843  18
   2  15  -2 799.376 200.543  18
   2  15  -2 754.688 179.481  13
  -2  15   2 498.654 153.108  13
  -2  15   1 6907.21 563.537  13
   2  15  -1 6904.30 545.322  13
   2  15   0-138.967 137.057  13
  -2  15   0 81.0427 104.451  13
  -2  15  -1-95.9791 117.493  25
   2  15   1-17.3750 146.836  13
  -2  15  -1-52.6386 126.082  13
  -2  15  -2 141.163 133.412  25
  -2  15  -2 128.341 87.0994  13
   2  15   2 152.071 135.852  22
  -2  15  -3 8036.46 509.655  25
   2  15   3 7605.59 547.816  22
   2  15   4 692.806 162.888  22
  -2  16   2 666.899 153.154  13
   2  16  -2 565.372 128.314  18
  -2  16   1 95.5663 94.9714  13
   2  16  -1 204.112 109.942  18
   2  16   0 2367.28 273.579  18
  -2  16   0 1916.73 246.409  13
  -2  16  -1 1281.86 189.542  13
   2  16   1 644.605 145.214  22
   2  16   2 944.095 171.914  22
   3   0 -12 15222.0 819.734  24
   3   0 -11-120.622 140.110  14
   3   0 -11 240.424 192.075  24
   3   0 -10 21171.2 1111.96  14
   3   0 -10 23446.4 1129.42  27
   3   0  -9 136.197 110.109  27
   3   0  -9-10.0742 116.346  14
   3   0  -9 49.6863 100.767  10
   3   0  -8 732.316 203.297   5
   3   0  -8 701.395 194.460  10
   3   0  -7 252.226 144.873   5
   3   0  -7 97.3644 109.719  10
   3   0  -6 10665.8 612.510   5
   3   0  -6 10346.9 601.568  10
   3   0  -5 193.895 102.171   5
   3   0  -5 130.453 64.5141   7
   3   0  -4 17534.6 625.947   5
   3   0  -4 17746.6 677.244  10
   3   0  -4 16153.9 614.874   7
   3   0  -3 20.5341 56.8411   2
   3   0  -3 87.2498 48.7068   5
   3   0  -3 19.1549 56.3508   7
   3   0  -2 419165. 7371.13   2
   3   0  -2 419429. 7328.35   4
   3   0  -2 425561. 7382.18   7
   3   0  -1 357.262 103.065   7
  -3   0   1 546.890 81.4259   1
   3   0  -1 300.052 70.3700   4
  -3   0   0 4803.59 236.013   3
   3   0   0 4840.38 226.448   4
   3   0   0 4851.20 324.348   7
   3   0   1 12.8776 42.8041   1
   3   0   1 72.1789 81.4432   7
  -3   0  -1-26.7067 47.8177   3
   3   0   2 238647. 4654.27   7
  -3   0  -2 252207. 4614.74   3
  -3   0  -3 63.0090 93.8362   3
   3   0   3 178.182 107.945   7
   3   0   3 11.3799 58.8045   6
  -3   0  -4 4490.31 381.028   3
  -3   0  -4 3975.34 378.038   8
  -3   0  -5 48.7792 99.0640   8
  -3   0  -6 25783.4 1148.34   8
  -3   0  -7-19.8977 123.752   5
  -3   0  -7 5.95583 97.2674   8
  -3   0  -8 238.852 158.082  17
  -3   0  -9 125.455 138.127  11
  -3   0 -10 8809.18 644.813  11
  -3   0 -11-85.8147 101.865  11
   3   1 -12 314.596 139.904  24
   3  -1 -12 455.286 159.664  24
   3  -1 -11 1606.86 292.919  14
   3   1 -11 1794.58 286.272  14
   3   1 -11 2017.01 305.126  20
   3   1 -11 2568.94 389.977  24
   3  -1 -11 2148.97 368.652  24
   3   1 -10 2310.25 364.121  14
   3   1 -10 2362.83 404.205  24
   3  -1 -10 2278.55 376.231  14
   3  -1  -9 5374.68 508.626  27
   3  -1  -9 4789.10 512.417  14
   3   1  -9 5562.16 534.673  14
   3   1  -9 5416.71 540.761  10
   3  -1  -9 4713.76 486.408  10
   3   1  -9 4893.68 504.938  27
   3   1  -8 5427.88 519.053   5
   3  -1  -8 6673.30 567.676   5
   3   1  -8 4925.97 493.926  10
   3  -1  -8 5378.63 489.236  10
   3  -1  -7 47644.5 1555.68  10
   3   1  -7 48538.4 1612.90  10
   3  -1  -7 46681.1 1572.13   5
   3   1  -7 52612.3 1668.96   5
   3  -1  -6 15897.5 746.486   5
   3   1  -6 14767.5 752.410  10
   3  -1  -6 14611.7 714.625  10
   3   1  -6 15480.4 761.798   5
   3  -1  -5 43369.9 1252.19   7
   3   1  -5 41549.6 1307.67  10
   3  -1  -5 47384.7 1324.85  10
   3  -1  -5 45440.9 1270.96   5
   3   1  -5 45882.8 1315.63   5
   3  -1  -4 5186.01 336.479   7
   3   1  -4 5028.71 327.570   5
   3   1  -4 4769.96 290.207   7
   3   1  -4 4664.38 339.567  10
   3  -1  -4 5526.48 355.804  10
   3  -1  -4 5720.57 326.374   5
   3  -1  -3 17617.4 654.836   7
   3   1  -3 19330.3 634.985   7
   3   1  -3 19128.9 718.086   4
   3  -1  -3 20206.5 563.558   5
   3   1  -3 20230.0 701.002   2
   3   1  -3 19827.3 680.859  10
   3   1  -2 16256.1 593.017   4
   3  -1  -2 15574.5 382.879   5
   3  -1  -2 17042.6 610.727   7
   3   1  -2 16996.1 567.832   2
  -3  -1   2 16463.5 566.762   1
   3   1  -2 16863.8 598.573   7
   3   1  -1 35204.5 885.329   4
   3   1  -1 35945.8 973.612   7
   3  -1  -1 34201.2 947.737   7
   3   1  -1 35314.4 815.593   2
  -3  -1   1 35193.0 858.531   1
  -3   1   0 100670. 2058.25   3
   3   1   0 100575. 2055.22   1
   3   1   0 100525. 2065.58   4
   3   1   0 104944. 2218.38   7
   3   1   0 103422. 1878.07   2
  -3  -1   0 103438. 1863.82   3
   3   1   1 1336.85 147.873   1
  -3   1  -1 1214.52 158.052   3
   3  -1   1 1033.70 91.1405   1
   3  -1   1 1064.59 166.076   7
   3   1   1 1129.07 170.841   7
   3  -1   1 1119.65 92.3504   4
   3   1   1 1414.08 152.877   4
  -3  -1  -1 1127.08 117.765   3
  -3  -1  -2 66068.0 1489.67   3
   3  -1   2 62246.8 1591.67   7
  -3   1  -2 62951.0 1592.70   3
   3   1   2 61541.0 1555.13   6
   3  -1   3 20687.6 782.101   7
  -3  -1  -3 18864.0 800.523   8
   3   1   3 20068.2 744.969   6
  -3   1  -3 18659.5 799.982   3
  -3   1  -4 121313. 2883.11   8
  -3  -1  -4 122337. 2884.20   8
  -3   1  -5 5587.59 478.650   8
  -3  -1  -5 5885.68 500.521   8
  -3   1  -5 6057.31 486.943   5
  -3   1  -6 3053.62 375.582   8
  -3   1  -6 2972.32 375.532   5
  -3  -1  -6 2577.33 354.207   8
  -3   1  -7 18652.4 1007.05   8
  -3  -1  -7 15991.8 943.712   8
  -3   1  -7 18909.7 1012.05  17
  -3  -1  -7 18189.9 1013.18  17
  -3   1  -7 19636.3 1022.79   5
  -3   1  -8 4161.64 492.053  11
  -3  -1  -8 4705.08 524.081  17
  -3  -1  -9 1543.54 317.300  11
  -3   1  -9 1890.65 332.489  11
  -3   1 -10 832.840 223.095  11
  -3  -1 -10 510.736 178.789  11
  -3  -1 -11 8106.92 509.227  11
  -3   1 -11 7346.68 482.020  11
   3  -2 -12 3960.67 407.783  24
   3   2 -12 4043.36 404.912  24
   3   2 -11 16852.4 973.922  24
   3   2 -11 18733.7 954.139  20
   3  -2 -11 17383.8 957.415  14
   3   2 -10 310.370 159.259  24
   3  -2 -10 732.883 221.746  17
   3  -2 -10 426.746 182.981  14
   3   2  -9 52.4301 131.368  14
   3   2  -9 154.284 128.807  24
   3  -2  -9 327.020 173.134  14
   3   2  -9 152.507 132.373  27
   3  -2  -9 283.119 150.647  17
   3   2  -9 228.614 123.034  10
   3   2  -8-137.344 152.122  10
   3  -2  -8-2.79098 89.3617  10
   3   2  -7 4247.02 436.283   5
   3   2  -7 3726.76 414.095  10
   3  -2  -7 3869.23 381.741  10
   3  -2  -7 3770.65 398.607   5
   3   2  -6 8924.03 581.558   5
   3  -2  -6 7640.99 513.800   7
   3  -2  -6 9795.41 556.230  10
   3  -2  -6 9829.54 579.095   5
   3   2  -6 8234.10 570.213  10
   3  -2  -5 1026.30 180.996   7
   3   2  -5 1237.88 201.463  10
   3  -2  -5 1137.64 178.632  10
   3   2  -5 1167.61 196.075   5
   3   2  -4 28741.5 951.361  10
   3  -2  -4 29384.3 950.918   7
   3  -2  -4 29143.0 909.822  10
   3  -2  -3 39561.3 1087.23   7
   3   2  -3 38092.9 1047.40  10
   3   2  -3 37609.4 977.743   7
   3   2  -3 37340.8 1126.63   4
   3   2  -2 14305.4 581.021   4
   3   2  -2 13586.8 518.516   7
   3  -2  -2 14682.1 581.332   7
  -3  -2   2 14794.3 563.108   1
   3   2  -1 76443.6 1618.43   4
  -3  -2   1 74731.7 1563.25   1
   3   2  -1 72635.7 1591.75   7
   3  -2  -1 70276.7 1602.32   7
   3  -2   0 779.144 131.884   7
   3   2   0 759.943 130.079   7
   3   2   0 975.847 151.470   4
   3   2   0 923.845 136.314   1
   3   2   1 180143. 3344.46   1
  -3   2  -1 164305. 3053.45   5
   3   2   1 169237. 3393.51   7
  -3   2  -1 185500. 3430.09   3
   3  -2   1 156809. 3369.74   7
   3   2   1 172128. 3389.73   6
   3   2   1 183717. 3371.07   4
  -3   2  -2 41944.3 1049.77   5
   3  -2   2 43221.7 1203.25   7
   3   2   2 42590.3 1196.85   6
   3  -2   3 99282.0 2359.84   7
  -3   2  -3 105507. 2528.59   3
   3   2   3 109628. 2391.31   6
  -3  -2  -3 104740. 2464.33   8
  -3  -2  -4 19772.3 886.647   8
  -3   2  -4 21135.9 852.449   5
  -3   2  -4 20325.8 888.435   8
  -3   2  -5 21610.9 953.109   5
  -3  -2  -5 21770.1 1004.69   8
  -3   2  -5 20125.2 932.032   8
  -3   2  -6 1769.01 299.391   3
  -3   2  -6 1506.51 273.554   8
  -3  -2  -6 1377.73 271.048   8
  -3   2  -6 1846.55 295.090   5
  -3   2  -7 27752.5 1279.12  11
  -3  -2  -7 28006.1 1304.24  17
  -3   2  -7 29834.7 1288.36   5
  -3   2  -8 168.320 128.689  11
  -3  -2  -8-23.3564 101.441  17
  -3   2  -9 6055.40 570.574  11
  -3  -2  -9 7082.73 629.363  17
  -3   2 -10 46.7426 112.817  11
  -3  -2 -10-97.3440 169.530  11
  -3   2 -11 21604.2 838.111  11
  -3  -2 -11 20557.2 834.021  11
   3   3 -12 590.981 169.922  24
   3  -3 -12 609.605 149.426  24
   3   3 -12 545.046 134.250  20
   3  -3 -11 1234.82 267.802  14
   3   3 -11 1339.46 276.637  24
   3  -3 -11 911.563 207.354  17
   3   3 -11 954.249 228.845  20
   3  -3 -10 335.470 165.554  14
   3   3 -10 25.2609 136.562  24
   3  -3 -10 312.109 174.979  17
   3  -3  -9-106.724 110.821  14
   3   3  -9-136.801 141.251  24
   3   3  -9 124.561 156.605  10
   3  -3  -9-293.103 151.807  17
   3  -3  -8 27074.3 1274.06  14
   3   3  -8 26486.9 1277.55  24
   3   3  -8 28868.5 1303.57  10
   3   3  -8 29793.8 1307.38  27
   3  -3  -7 2841.35 343.398   7
   3   3  -7 3255.78 392.031  10
   3  -3  -6 92956.7 2170.39  10
   3   3  -6 87507.3 2312.04  10
   3  -3  -5 9206.28 554.026   7
   3   3  -5 9602.11 572.622  10
   3  -3  -5 10258.5 523.839  10
   3   3  -4 13766.2 695.763   4
   3   3  -4 13980.8 636.552  10
   3  -3  -4 15582.7 675.969   7
   3   3  -3 1459.12 213.834   4
   3   3  -3 1375.40 153.786   6
   3   3  -3 1438.78 178.741  10
   3  -3  -3 1455.94 194.064   7
  -3  -3   2 15041.2 535.184   2
   3   3  -2 15139.4 631.852   4
   3   3  -2 14898.6 516.016   7
   3   3  -2 14646.5 534.761  10
   3   3  -2 15575.4 574.049   6
   3  -3  -2 14512.2 602.326   7
   3  -3  -1 5218.49 349.195   7
   3   3  -1 6213.92 334.956   7
   3   3  -1 6263.19 381.806   4
   3   3  -1 6211.27 365.818   6
  -3   3   0 52547.5 1334.35   3
   3   3   0 53003.8 1372.59   4
   3  -3   0 48879.6 1293.21   7
   3   3   0 50720.5 1290.59   7
   3   3   0 50636.7 1327.90   6
   3   3   0 50248.5 1319.31   1
   3   3   1 41027.9 1225.28   6
   3   3   1 46818.6 1281.27   4
  -3   3  -1 49145.1 1329.83   3
   3  -3   1 43766.0 1223.25   7
   3   3   1 45756.1 1259.14   1
  -3   3  -2 17361.7 778.500   3
   3   3   2 19358.6 755.906   6
   3  -3   2 18390.3 719.212   7
  -3  -3  -2 19801.8 751.418   8
  -3   3  -2 18991.8 635.422   5
  -3   3  -3 14767.1 742.793   3
  -3   3  -3 15296.8 628.502   5
  -3  -3  -4 58658.7 1733.51   8
  -3   3  -4 59510.3 1642.65   5
  -3   3  -4 60403.0 1828.07   3
  -3  -3  -5 1095.17 224.254   8
  -3   3  -5 435.935 133.457   5
  -3   3  -5 1248.67 221.136   8
  -3   3  -5 419.093 169.436   3
  -3   3  -6 13169.8 849.416   3
  -3  -3  -6 13395.6 839.272   8
  -3   3  -6 15490.5 851.902   5
  -3   3  -7 28921.5 1300.97  11
  -3  -3  -7 25580.7 1266.15  17
  -3   3  -8 6069.79 585.173  11
  -3  -3  -8 4582.70 537.838  17
   3   3   9 446.999 179.706  23
  -3   3  -9 244.917 172.283  11
  -3  -3  -9 230.297 160.137  17
  -3   3 -10 4407.36 436.248  11
  -3  -3 -10 4178.98 425.489  11
  -3   3 -11 1051.52 169.935  11
  -3  -3 -11 940.144 172.952  11
   3   4 -12 3189.16 327.671  24
   3  -4 -12 3731.65 364.235  24
   3   4 -12 4137.86 350.336  20
   3  -4 -12 3700.13 327.117  17
   3   4 -11 1873.93 321.996  24
   3   4 -11 1333.43 253.024  20
   3  -4 -11 1580.02 278.138  17
   3   4 -10 867.622 268.392  24
   3   4 -10 1200.31 262.929  20
   3  -4 -10 566.338 200.015  17
   3  -4 -10 691.465 242.160  14
   3  -4  -9 494.701 219.945  14
   3   4  -9 616.022 219.220  24
   3  -4  -9 650.579 202.119  17
   3  -4  -8 6784.75 625.183  14
   3   4  -8 6167.32 593.795  24
   3   4  -8 7253.77 636.897  10
   3  -4  -7 893.658 197.826   7
   3   4  -7 686.459 209.754  10
   3  -4  -6 382.749 139.614   7
   3   4  -6 830.771 202.304  10
   3  -4  -5 26758.4 1043.17   7
   3   4  -5 25292.1 1020.06  10
   3  -4  -5 28738.4 932.887  10
   3  -4  -4-19.3933 77.6632   7
   3   4  -4 57.9509 77.7691  10
   3   4  -4-89.2283 102.597   4
   3   4  -3 9504.76 572.278   4
   3   4  -3 8572.56 450.867  10
   3  -4  -3 9752.12 525.632   7
   3  -4  -2 148997. 3088.82   7
  -3  -4   2 149016. 2928.44   2
   3   4  -2 151280. 2921.97  10
   3   4  -2 143105. 3136.29   4
   3  -4  -1 19038.9 737.179   7
   3   4  -1 20658.3 798.084   4
   3   4  -1 20258.1 593.815  10
   3   4  -1 21841.1 758.620   6
   3   4   0 3188.32 284.156   6
  -3  -4   0 3457.99 226.994   8
   3  -4   0 2977.22 262.587   7
  -3   4   0 3619.60 311.174   3
  -3   4  -1 6182.22 436.917   3
   3  -4   1 7266.70 423.668   7
   3   4   1 5761.89 420.412   4
   3   4   1 6435.79 422.248   6
  -3  -4  -1 5803.86 343.404   8
  -3   4  -2 222294. 4366.53   3
   3  -4   2 214792. 4109.21   7
  -3  -4  -3 19764.4 829.137   8
  -3   4  -3 18071.2 882.442   3
  -3  -4  -4 1312.05 228.372   8
  -3   4  -4 2074.43 306.979   3
  -3   4  -5 2563.29 361.713   3
  -3  -4  -5 1876.65 295.004   8
  -3  -4  -6 2203.04 334.297   8
  -3   4  -6 2204.75 350.056   3
  -3   4  -7 249.103 170.643  11
  -3  -4  -7 175.206 131.683  17
  -3   4  -8 1578.68 310.517  11
  -3  -4  -8 1946.08 354.765  17
  -3   4  -9 2036.42 338.513  11
  -3  -4  -9 2083.17 339.889  17
   3   4   9 1728.58 313.317  23
   3   4  10 5614.96 464.176  23
  -3   4 -10 6791.45 511.982  11
  -3  -4 -10 5934.47 495.127  11
  -3   4 -11 155.141 82.9917  11
  -3  -4 -11 167.278 91.1432  11
   3   5 -12 428.277 127.966  24
   3  -5 -12 516.373 146.928  24
   3   5 -12 532.348 151.596  20
   3  -5 -12 448.678 126.053  17
   3   5 -11 10244.8 689.428  24
   3   5 -11 10468.8 689.102  20
   3  -5 -11 10428.3 686.057  17
   3   5 -10 2841.27 411.000  24
   3   5 -10 2711.99 397.558  20
   3  -5 -10 3547.88 460.366  14
   3  -5 -10 2055.77 342.228  17
   3   5  -9 5479.41 581.359  24
   3   5  -9 6460.50 633.390  20
   3  -5  -9 5847.68 562.622  17
   3  -5  -9 6394.71 633.544  14
   3   5  -8 96.2244 143.562  24
   3  -5  -8-63.9471 109.104  14
   3   5  -8 44.0784 120.535  10
   3   5  -7 60818.9 2001.81  10
   3  -5  -7 59336.3 1940.51   7
   3   5  -6 1804.18 292.017  10
   3  -5  -6 1326.01 254.691   7
   3  -5  -5 9679.32 618.152   7
   3   5  -5 9746.11 614.486  10
   3  -5  -4 3812.88 361.505   7
   3   5  -4 4321.56 412.232   4
   3   5  -4 3244.32 321.625  10
   3   5  -3 26303.3 1033.80   4
   3   5  -3 22694.4 824.645  10
   3  -5  -3 24606.1 933.670   7
   3  -5  -2 8252.06 486.565   7
   3   5  -2 8398.40 529.489   4
   3   5  -2 8657.38 411.055  10
   3  -5  -1 30755.2 994.958   7
   3   5  -1 25606.1 989.997   4
   3   5   0 17880.2 810.082   4
   3  -5   0 16752.3 682.730   7
   3  -5   1 5084.54 365.828   7
   3   5   1 5032.56 419.324   4
  -3   5  -1 5220.41 431.403   3
  -3  -5  -1 4782.35 307.736   8
   3   5   2 90131.1 2299.46   4
  -3   5  -2 90768.2 2357.29   3
  -3  -5  -2 88453.1 2056.16   8
  -3   5  -3 1899.75 301.281   3
  -3  -5  -3 2069.90 259.465   8
  -3  -5  -4 40796.2 1396.47   8
  -3   5  -4 40236.8 1512.95   3
  -3  -5  -5 7689.11 599.198   8
  -3   5  -5 9247.50 708.040   3
  -3   5  -6 3232.59 428.771   3
  -3  -5  -6 2938.70 397.231   8
  -3   5  -6 2458.03 372.445  11
  -3  -5  -6 2826.45 396.210  17
  -3   5  -7 40953.1 1510.12  24
  -3   5  -7 40380.6 1593.81  11
  -3  -5  -7 37728.0 1602.30  17
  -3   5  -8 1729.22 286.411  24
  -3   5  -8 1915.53 346.807  11
  -3  -5  -8 1570.91 314.914  17
  -3   5  -9 1127.01 234.517  11
  -3  -5  -9 1138.89 240.236  17
   3   5   9 1150.01 269.569  23
  -3   5 -10 1096.29 190.633  11
  -3  -5 -10 1454.77 244.223  11
   3   5  10 858.757 192.594  23
   3  -6 -12 5757.77 383.528  24
   3   6 -11 2542.65 322.733  24
   3   6 -11 2460.53 338.757  20
   3  -6 -11 2854.50 340.815  17
   3   6 -10 990.826 262.144  20
   3  -6 -10 958.012 227.440  17
   3   6 -10 744.723 212.552  24
   3   6  -9 11836.6 847.734  24
   3  -6  -9 11399.1 796.853  17
   3   6  -9 12516.4 882.828  20
   3  -6  -9 12108.0 874.903  14
   3   6  -8 11443.0 832.766  24
   3   6  -8 12933.2 899.120  20
   3   6  -8 12344.3 861.693  10
   3  -6  -8 12686.4 897.230  14
   3   6  -7 3520.95 438.566  24
   3   6  -7 3187.61 419.090  10
   3  -6  -7 3217.24 420.883   7
   3  -6  -7 3624.51 460.235  14
   3  -6  -6 1468.42 273.584   7
   3   6  -6 1672.89 288.753  10
   3  -6  -5 91.6757 87.9009   7
   3   6  -5 199.968 107.934  10
   3   6  -5 209.325 113.026   4
   3  -6  -4 4657.50 419.994   7
   3   6  -4 5223.40 471.466   4
   3   6  -4 4340.91 387.043  10
   3   6  -3 7858.22 569.957   4
   3  -6  -3 9170.44 566.442   7
   3   6  -3 8887.46 557.829   9
   3  -6  -2 17076.5 761.515   7
   3   6  -2 15329.5 780.137   4
   3   6  -2 16614.2 724.290   9
  -3   6   1 1415.66 243.601   3
   3  -6  -1 1226.40 191.855   7
   3   6  -1 972.251 206.772   4
   3   6   0 32707.7 1206.89   4
   3  -6   0 34024.1 1085.86   7
   3  -6   1 84886.3 2001.45   7
  -3   6  -1 78173.5 2179.46   3
   3   6   1 79313.4 2187.77   4
  -3   6  -2 1654.42 292.008   3
   3   6   2 1835.58 286.359   4
  -3   6  -3 26570.1 1193.77   3
  -3  -6  -3 28736.2 1032.96   8
  -3  -6  -4 13706.3 757.971   8
  -3   6  -4 14705.6 889.352   3
  -3  -6  -5 314.977 143.520   8
  -3   6  -5-61.6921 165.184   3
  -3   6  -6 420.336 186.561  24
  -3   6  -6 287.300 137.874  11
  -3  -6  -6 441.940 168.778  17
  -3   6  -7 2287.64 330.817  24
  -3   6  -7 2386.67 364.836  11
  -3  -6  -7 2290.74 374.889  17
  -3   6  -8 1168.88 229.707  24
  -3   6  -8 1050.73 253.441  11
  -3  -6  -8 1085.04 245.228  17
   3   6   9 3148.19 411.698  23
  -3   6  -9 3215.76 365.316  11
  -3  -6  -9 2996.32 379.614  17
  -3   6  -9 2865.79 321.871  24
  -3   6 -10 306.117 98.7369  11
   3   6  10 390.183 126.914  23
   3   7 -11 164.414 92.6214  24
   3   7 -11 525.814 187.825  20
   3  -7 -11 388.204 135.722  17
   3   7 -10 1766.41 301.013  24
   3   7 -10 1576.08 291.486  20
   3  -7 -10 2035.62 327.520  17
   3   7  -9 322.030 169.293  24
   3   7  -9 93.3329 148.488  20
   3  -7  -9 193.591 168.687  17
   3   7  -8 23977.6 1271.31  20
   3   7  -8 24174.1 1228.29  24
   3  -7  -8 27491.1 1348.59  14
   3   7  -7 264.375 163.267  26
  -3   7   7-39.5119 119.933  15
   3  -7  -7-48.3124 122.154  14
   3   7  -7-263.590 144.722  24
   3   7  -7 134.486 117.233  10
   3   7  -7 187.994 157.165  20
   3  -7  -6 36367.3 1461.55   7
   3   7  -6 38787.1 1503.09  10
   3  -7  -5 2701.15 361.487   7
   3   7  -5 3520.49 394.454  10
   3   7  -5 2700.04 365.473   4
   3   7  -4 14214.3 831.595   4
   3  -7  -4 11779.0 723.203   7
   3  -7  -3 4834.92 431.120   7
   3   7  -3 3972.90 430.318   4
   3   7  -3 4242.38 406.278   9
   3  -7  -2 293.375 110.198   7
   3   7  -2 374.514 154.272   4
   3   7  -2 173.428 91.1465   9
   3  -7  -1 7023.16 501.231   7
   3   7  -1 8318.13 596.868   4
  -3   7   0 16343.9 876.391   3
   3   7   0 18188.0 909.009   4
   3  -7   0 17359.5 764.407   7
  -3   7  -1 3578.97 418.437   3
   3   7   1 3512.42 406.812   4
   3   7   2 27126.8 1205.39   4
  -3   7  -2 28046.8 1240.94   3
  -3   7  -3 2829.16 403.521   3
   3   7   3 2139.21 332.765   4
   3   7   4 1422.86 284.003   4
  -3   7  -4 1543.55 302.752   3
  -3   7  -5 242.960 165.381  24
   3   7   5 45.4296 121.845   4
   3   7   5 131.011 136.378  22
  -3   7  -5 269.742 137.828  11
  -3   7  -5 277.663 176.223   3
   3   7   5 542.790 189.500  15
  -3   7  -6 44876.7 1652.05  24
  -3   7  -6 44965.4 1699.22  11
  -3  -7  -6 48816.2 1768.35  17
  -3   7  -7 1219.83 249.344  24
  -3   7  -7 876.968 232.831  11
  -3  -7  -7 659.531 207.044  17
  -3   7  -8 11471.7 710.917  24
   3   7   8 9752.46 785.728  23
  -3   7  -8 10601.7 724.351  11
  -3  -7  -8 11253.9 773.804  17
  -3   7  -9 411.244 147.479  26
  -3   7  -9 403.702 131.066  11
   3   7   9 339.088 175.546  23
  -3   7  -9 556.040 159.433  24
  -3  -7  -9 357.961 147.245  17
   3   7  10 2608.92 275.030  23
  -3  -7 -10 2083.68 219.823  11
   3   8 -11 162.891 94.5110  24
   3  -8 -11 173.290 91.9995  17
   3   8 -10 345.409 142.651  24
   3  -8 -10 537.764 183.568  17
   3   8  -9 6703.66 581.924  24
   3   8  -9 7876.73 672.138  20
   3  -8  -9 6972.50 597.595  17
   3   8  -8 1393.76 274.316  26
   3   8  -8 1229.95 288.155  24
   3   8  -8 1281.85 310.464  20
  -3   8   8 1448.86 296.559  15
  -3   8   7 310.414 152.283  15
   3   8  -7 537.147 205.311  24
   3   8  -7 154.639 135.546  20
   3   8  -7 247.732 155.484  26
   3   8  -6 5775.24 546.605  24
   3   8  -6 6327.15 581.559  18
   3   8  -6 5162.65 547.123  20
  -3   8   6 5154.37 542.033  15
   3   8  -6 6483.31 601.154  26
   3   8  -5 6956.97 609.489   4
   3  -8  -5 7388.06 603.276   7
   3  -8  -4 120.911 99.2736   7
   3   8  -4 53.0110 96.6554   4
   3  -8  -3 11380.8 712.362   7
   3   8  -3 13701.1 835.471   4
   3   8  -3 12100.6 729.525   9
   3   8  -2 7836.41 610.796   4
   3   8  -2 7786.48 546.259   9
  -3   8   2 8613.41 670.466   3
  -3   8   1 5619.19 538.843   3
   3  -8  -1 5997.64 481.023   7
   3   8  -1 5164.79 502.294   4
  -3   8   0 115.708 133.663   3
   3   8   0 3.91563 97.4660   4
  -3   8  -1 52578.4 1849.22   3
   3   8   1 54461.0 1843.40   4
   3   8   2 23037.5 1145.21   4
  -3   8  -2 20525.7 1104.63   3
   3   8   3 6499.61 607.213   4
  -3   8  -3 6344.53 610.650   3
  -3   8  -4 2452.91 368.114  25
  -3   8  -4 2074.81 356.675   3
   3   8   4 1985.98 342.471   4
   3   8   4 2530.83 378.861  15
   3   8   5 201.833 99.3056  22
  -3   8  -5 96.8887 83.3652  24
  -3   8  -5 512.926 197.379  11
  -3   8  -5 334.466 172.319  25
   3   8   5 284.374 152.442  15
  -3   8  -6 449.211 157.038  24
  -3   8  -6 473.996 183.903  11
   3   8   6 561.382 185.081  22
  -3   8  -6 145.533 131.166  25
  -3   8  -7 2055.83 322.698  25
  -3   8  -7 2149.37 321.033  24
  -3   8  -7 1911.12 332.454  11
  -3  -8  -7 1897.77 309.141  17
   3   8   8 85.6430 168.432  23
  -3   8  -8 240.636 133.874  11
  -3  -8  -8 228.603 144.003  17
   3   8   9 3962.25 417.222  23
  -3   8  -9 4584.21 392.464  26
   3   9 -10 4854.53 455.559  20
   3  -9 -10 4532.89 415.392  17
   3   9  -9 7789.88 594.312  24
   3   9  -9 9597.72 714.952  20
   3  -9  -9 8794.13 642.256  17
   3   9  -8 378.465 172.414  26
  -3   9   8 592.878 200.406  15
   3   9  -8 381.885 177.071  24
   3   9  -8 392.647 199.442  20
   3  -9  -8 506.425 203.673  17
   3   9  -7 27810.0 1293.12  24
  -3   9   7 29174.9 1358.84  15
   3   9  -7 29068.9 1384.10  20
   3   9  -7 27759.9 1331.78  26
   3   9  -6 296.982 173.196  26
   3   9  -6 451.881 178.459  18
   3   9  -6 409.829 174.924  24
  -3   9   6 251.299 156.022  15
   3   9  -6 494.945 183.395  20
   3   9  -5-56.8104 115.406  26
  -3   9   5 84.1033 157.151  15
  -3   9   5 114.978 112.792  12
   3   9  -5 97.9472 130.720  18
   3  -9  -4 151.301 107.894   7
   3   9  -4 295.579 166.453   4
   3  -9  -3 9248.94 657.987   7
   3   9  -3 8735.24 705.863   4
   3   9  -2 3574.97 429.955   4
  -3   9   2 3269.12 446.206   3
   3  -9  -2 3057.66 358.723   7
  -3   9   1 1370.41 301.194   3
   3   9  -1 2196.45 334.234   4
   3   9   0 9584.20 717.192   4
  -3   9   0 9861.48 755.105   3
  -3   9  -1 2318.33 379.940   3
   3   9   1 2606.29 377.766   4
   3   9   2 4821.90 526.763   4
  -3   9  -2 4172.57 509.235   3
   3   9   3 609.500 183.983  13
  -3   9  -3 508.319 188.048  11
  -3   9  -3 866.129 255.448   3
   3   9   3 720.009 230.513   4
  -3   9  -3 917.574 242.873  25
  -3   9  -3 1145.08 249.201  16
   3   9   3 650.805 230.306  15
  -3   9  -4 15948.5 965.388  25
  -3   9  -4 15383.0 933.220  11
   3   9   4 18450.1 1068.04  15
   3   9   5 869.384 244.151  22
  -3   9  -5 582.036 197.118  11
   3   9   5 601.255 233.474  15
  -3   9  -5 727.375 218.489  25
   3   9   6 788.925 257.518  23
   3   9   6 1227.75 262.877  22
  -3   9  -6 815.145 212.639  11
   3   9   6 759.357 235.960  15
  -3   9  -6 683.398 217.530  25
   3   9   7 16043.6 997.913  23
  -3   9  -7 16264.9 871.013  25
  -3   9  -7 16723.4 884.099  11
   3   9   8 3883.51 453.861  23
  -3   9  -8 4473.49 444.763  26
   3   9   9 1919.22 261.599  23
  -3   9  -9 2045.54 237.462  26
   3 -10 -10 29.5137 72.4398  17
   3 -10  -9 2013.59 295.811  17
   3  10  -9 1476.54 228.915  26
   3  10  -8 7046.88 593.641  26
   3  10  -8 7114.59 623.455  20
   3 -10  -8 6239.88 544.059  17
  -3  10   8 7028.07 588.014  15
   3  10  -7 1696.68 326.230  26
  -3  10   7 1880.96 352.399  15
   3  10  -7 2474.25 402.496  20
  -3  10   6 1776.15 344.989  15
   3  10  -6 2138.35 364.118  20
   3  10  -6 1868.58 328.625  18
   3  10  -6 1067.62 266.395  26
   3  10  -5 109.398 138.031  26
  -3  10   5 155.192 99.2333  12
   3  10  -5 210.284 191.778  18
  -3  10   5 316.222 164.300  15
   3  10  -4 1279.09 277.800  26
  -3  10   4 696.656 208.529  25
  -3  10   4 1380.52 298.019  15
  -3  10   4 1204.64 272.654  12
   3  10  -4 1054.17 272.410  18
   3  10  -3 1615.51 302.277  26
  -3  10   3 1302.00 263.487  25
  -3  10   3 1736.09 330.171  15
  -3  10   3 1891.60 328.627  12
  -3  10   2 8735.47 668.645  25
  -3  10   2 8264.93 675.248  12
   3  10  -2 9187.20 717.636   4
  -3  10   2 8120.35 728.665   3
   3  10  -2 8852.57 686.412  26
   3  10  -1 1147.79 267.671   4
  -3  10   1 1243.68 298.253   3
  -3  10   0 5617.02 542.691  25
  -3  10   0 6303.39 620.306   3
   3  10   0 4723.99 506.156  13
   3  10   0 6416.63 607.110   4
  -3  10   0 6035.36 562.833  16
  -3  10  -1 583.421 216.587  25
   3  10   1 873.167 215.994  13
  -3  10  -1 847.717 253.836   3
   3  10   1 694.493 189.309   4
  -3  10  -1 911.866 250.393  16
   3  10   1 374.641 199.418  15
   3  10   2 2006.90 343.912  13
  -3  10  -2 1867.71 328.323  16
   3  10   2 1972.43 339.380  15
  -3  10  -2 1914.33 340.383  25
   3  10   3 38763.7 1592.57  13
  -3  10  -3 40635.3 1635.13  25
   3  10   3 42400.4 1735.24  15
  -3  10  -4 4128.52 493.856  25
   3  10   4 4809.65 556.604  15
   3  10   5 868.192 249.514  23
   3  10   5 448.388 194.527  22
   3  10   5 757.320 235.242  15
  -3  10  -5 847.537 228.671  25
   3  10   6 5419.64 533.894  22
  -3  10  -6 5231.30 508.791  25
   3  10   6 5027.94 543.119  23
   3  10   6 4971.87 517.686  15
  -3  10  -7 628.013 191.887  26
   3  10   7 740.773 238.811  23
  -3  10  -8 30.6254 95.4607  26
   3  10   8 38.0989 113.721  23
   3 -11  -9-136.842 101.595  17
   3  11  -9-32.4424 70.6131  26
   3 -11  -8 17728.9 854.716  17
   3  11  -8 15281.7 841.277  26
  -3  11   8 16213.2 860.476  15
   3  11  -7 168.646 138.103  26
  -3  11   7 17.6839 160.038  15
   3 -11  -7 185.600 137.184  17
   3  11  -6 18741.7 1000.45  18
  -3  11   6 18814.9 1089.81  15
   3  11  -6 17614.1 1034.27  26
   3  11  -5 2141.02 380.661  26
  -3  11   5 2253.94 404.539  15
   3  11  -5 2030.13 362.985  18
  -3  11   4 1167.57 275.854  12
  -3  11   4 1470.81 325.429  15
   3  11  -4 1498.32 323.794  18
   3  11  -4 1209.84 271.554  26
  -3  11   3 7217.84 635.895  25
  -3  11   3 7123.03 658.436  12
  -3  11   3 7193.45 668.460  15
   3  11  -3 7887.43 677.606  26
   3  11  -2 141.422 135.830  13
  -3  11   2 30.7746 125.299  12
  -3  11   2 37.1188 118.620  15
  -3  11   2-209.037 136.790  25
   3  11  -2 281.248 146.569  26
  -3  11   1 6727.09 622.414  25
   3  11  -1 6454.48 603.616  13
  -3  11   1 6868.76 646.283  12
   3  11  -1 6244.00 577.777  26
  -3  11   0 512.271 188.089  25
   3  11   0 215.182 151.882  13
   3  11   0 433.732 225.576  15
  -3  11  -1 17144.2 1020.55  25
   3  11   1 15034.0 969.285  13
   3  11   1 15392.2 1022.96  15
  -3  11  -2 5016.21 550.731  25
   3  11   2 6096.89 595.534  13
   3  11   2 4779.71 584.861  15
  -3  11  -2 6315.65 582.789  26
  -3  11  -3 2864.96 419.960  25
   3  11   3 3626.78 461.802  13
  -3  11  -3 3791.81 473.585  26
   3  11   3 2646.62 433.855  15
  -3  11  -4 9402.06 736.056  25
   3  11   4 10759.4 835.932  15
  -3  11  -4 10989.2 806.845  26
  -3  11  -5 512.978 184.471  26
  -3  11  -5 201.012 127.212  25
   3  11   5 299.860 164.418  22
   3  11   5 151.269 156.150  15
  -3  11  -6 6056.04 504.661  25
  -3  11  -6 5992.58 561.580  26
   3  11   6 6397.98 564.807  23
   3  11   6 6256.56 557.091  15
   3  11   6 5295.27 501.549  22
   3  11   7 3645.41 383.638  23
  -3  11  -7 3711.15 397.644  26
  -3  11  -8 1074.69 171.502  26
   3  11   8 832.471 158.288  23
  -3  12   8 23.7641 85.8595  15
   3  12  -8 62.1660 98.1050  26
  -3  12   7 2013.98 328.901  15
   3  12  -7 1804.36 306.198  26
  -3  12   6 2093.71 355.230  15
   3  12  -6 1793.70 313.430  26
   3  12  -5 3907.22 453.753  18
  -3  12   5 3749.62 491.011  15
   3  12  -5 3758.86 474.862  26
  -3  12   4 320.815 168.260  12
   3  12  -4 690.305 233.190  18
   3  12  -4 1040.74 274.265  26
  -3  12   4 420.794 208.752  15
  -3  12   3 6998.86 632.038  25
  -3  12   3 5991.92 612.385  12
  -3  12   3 6743.80 647.240  15
   3  12  -3 6596.82 622.777  26
  -3  12   2 452.091 195.887  25
   3  12  -2 181.426 162.446  13
  -3  12   2 251.010 164.319  12
  -3  12   2 192.733 142.570  15
   3  12  -2 111.159 88.4749  26
  -3  12   1 11381.1 839.733  25
   3  12  -1 12322.3 863.332  13
  -3  12   1 10549.4 821.629  12
   3  12  -1 13293.2 857.040  26
   3  12   0 776.683 243.522  13
  -3  12   0 706.435 234.608  25
  -3  12   0 471.719 188.363  12
   3  12   0 622.654 228.826  15
  -3  12  -1 11274.2 831.381  25
   3  12   1 10252.5 803.293  13
  -3  12  -1 11061.4 831.199  12
   3  12   1 10061.0 815.276  15
  -3  12  -2 5.85940 136.334  25
   3  12   2-44.6301 131.978  13
   3  12   2 224.323 181.856  15
  -3  12  -3 3401.91 451.991  25
   3  12   3 3703.78 458.817  13
   3  12   3 3174.56 472.984  15
  -3  12  -3 4553.91 492.709  26
   3  12   4 2863.88 403.869  22
  -3  12  -4 2641.85 376.218  25
   3  12   4 2666.23 406.770  15
  -3  12  -4 2910.59 395.263  26
   3  12   5 3810.04 443.401  22
  -3  12  -5 4064.23 429.923  25
  -3  12  -5 4045.31 445.155  26
   3  12   5 4303.50 480.010  15
  -3  12  -6-110.150 143.976  26
  -3  12  -6 162.476 92.9291  25
   3  12   6 264.704 132.337  22
  -3  12  -7 817.923 174.004  26
  -3  13   7 7987.99 560.505  15
   3  13  -7 8657.98 567.554  26
  -3  13   6 1155.88 266.521  15
   3  13  -6 1132.68 249.518  26
   3  13  -5 159.372 141.461  18
  -3  13   5 76.5953 139.887  15
   3  13  -5 25.0739 123.991  26
  -3  13   4 37.5501 131.196  15
  -3  13   4 378.789 166.624  13
   3  13  -4 102.218 125.930  18
   3  13  -4 148.233 133.937  26
  -3  13   3 511.656 209.424  12
   3  13  -3 659.740 214.651  26
   3  13  -3 335.185 159.549  18
  -3  13   3 756.291 231.127  15
  -3  13   2-212.643 146.058  25
  -3  13   2-41.0951 123.439  15
   3  13  -2-30.5669 134.844  13
  -3  13   2 309.196 200.481  12
   3  13  -2 48.7524 100.161  26
  -3  13   1 610.309 222.592  25
   3  13  -1 440.032 166.937  26
   3  13  -1 308.524 183.334  13
  -3  13   1 605.377 245.331  12
   3  13   0 4400.04 505.560  13
  -3  13   0 4114.97 503.948  12
   3  13   0 4774.11 527.046  15
  -3  13   0 4541.02 530.659  25
  -3  13  -1 1958.39 345.311  25
   3  13   1 1788.88 340.501  13
  -3  13  -1 2418.34 383.633  12
   3  13   1 2443.76 394.863  15
  -3  13  -2 3339.24 435.107  25
   3  13   2 3340.36 443.828  13
  -3  13  -2 3684.24 451.408  12
   3  13   2 3199.98 454.715  15
  -3  13  -3 1393.07 276.868  25
  -3  13  -3 1202.87 236.569  12
  -3  13  -3 1042.07 225.147  26
   3  13   3 1270.15 295.371  22
   3  13   3 994.100 261.425  15
   3  13   4 364.267 182.010  22
  -3  13  -4 367.014 155.277  26
   3  13   4 474.835 196.804  15
  -3  13  -4 310.286 137.890  25
  -3  13  -5 1900.22 259.621  25
   3  13   5 2050.07 300.535  22
  -3  13  -5 2346.48 301.449  26
  -3  13  -6 182.881 110.440  26
   3  13   6 209.970 110.116  22
  -3  14   6 666.908 172.507  15
   3  14  -6 525.112 146.115  26
   3  14  -5 4235.17 416.673  26
  -3  14   5 4324.35 435.830  15
  -3  14   4-45.6447 116.539  15
   3  14  -4-56.1969 89.7442  18
  -3  14   4-146.940 113.003  13
   3  14  -4-70.6477 105.547  26
   3  14  -3 462.547 173.745  26
  -3  14   3 452.943 164.849  15
  -3  14   3 600.331 184.639  13
   3  14  -3 839.701 222.784  18
   3  14  -2 5253.63 501.139  13
  -3  14   2 4669.08 515.992  12
   3  14  -2 4878.37 511.648  18
  -3  14   1 144.027 143.633  12
   3  14  -1-40.1697 118.227  13
  -3  14   1-75.9760 145.178  25
  -3  14   0 109.244 118.745  25
   3  14   0 62.5593 135.868  13
   3  14   0 224.682 158.754  22
  -3  14   0 93.0159 101.327  12
   3  14   1 884.173 235.856  13
   3  14   1 871.954 236.956  22
  -3  14  -1 635.770 217.935  25
   3  14   2 286.130 146.199  22
  -3  14  -2 110.258 110.312  12
  -3  14  -2 448.404 184.410  25
  -3  14  -3 6703.86 529.367  25
   3  14   3 5939.01 531.671  22
  -3  14  -4 3729.88 355.081  25
   3  14   4 3751.37 389.706  22
  -3  14  -4 3566.05 325.227  26
   3  14   5 4119.18 349.363  22
  -3  14  -5 3619.49 294.317  26
  -3  15   5-2.86937 68.6647  15
  -3  15   4-48.3161 70.7315  13
   3  15  -4-38.6567 81.5996  18
  -3  15   4 8.10484 72.4474  15
  -3  15   3 1149.38 208.448  13
   3  15  -3 999.291 199.367  18
  -3  15   3 868.752 178.033  15
  -3  15   2 465.452 169.559  13
   3  15  -2 797.690 202.155  18
  -3  15   1 1932.76 285.011  13
   3  15  -1 1444.65 260.223  18
  -3  15   0 377.346 157.116  25
   3  15   0 231.716 129.987  22
  -3  15   0 289.057 147.002  13
  -3  15   0 283.997 145.620  12
  -3  15  -1 7909.42 562.335  25
   3  15   1 7758.35 540.398  22
  -3  15  -1 6288.80 487.762  12
  -3  15  -1 7802.93 547.009  13
  -3  15  -2 7466.28 512.653  25
  -3  15  -2 7228.60 471.445  13
   3  15   2 7757.58 535.441  22
  -3  15  -3 5881.27 409.388  25
   3  15   3 5415.49 422.170  22
  -3  16   2 370.594 121.511  13
  -3  16   1 3406.20 308.851  13
   3  16  -1 3274.13 290.600  18
   3  16   0 82.6175 72.1526  18
  -3  16   0 141.299 89.5837  13
   3  16   1 4332.22 325.705  18
   4   0 -12 8707.40 589.517  24
   4   0 -12 7961.46 529.583  14
   4   0 -11 68.2570 102.345  14
   4   0 -11 154.196 161.428  24
   4   0 -10 10898.5 772.215  27
   4   0 -10 9920.55 752.826  14
   4   0  -9-20.3139 121.806  14
   4   0  -9 172.187 124.798  10
   4   0  -9 127.338 153.848  27
   4   0  -8 177276. 4087.99  10
   4   0  -7 175.244 112.824  10
   4   0  -6 1488.24 239.494  10
   4   0  -5 21.2035 77.6486   7
   4   0  -5 84.5732 90.1916  10
   4   0  -4 849.345 152.822   7
   4   0  -4 977.836 182.845  10
   4   0  -3 110.938 87.9998   7
   4   0  -2 227689. 4242.62   2
  -4   0   2 239721. 4165.31   1
   4   0  -2 228098. 4207.71   4
   4   0  -1 104.853 79.3123   7
   4   0  -1 272.384 74.3087   4
   4   0   0 36829.8 915.539   4
   4   0   0 36438.7 1166.90   7
   4   0   1 9.53192 95.8487   7
  -4   0  -1 45.0378 59.2955   3
   4   0   2 8626.16 543.531   7
  -4   0  -2 11097.2 531.921   3
  -4   0  -3 23.6253 64.5362   3
   4   0   3 37.4964 77.1359   7
  -4   0  -4 5566.92 486.266   8
  -4   0  -5 93.1880 92.2843   8
  -4   0  -6 52708.3 1818.63   8
  -4   0  -7-45.3925 130.847  11
  -4   0  -8 4255.10 485.323  11
  -4   0  -9 28.5210 121.220  11
  -4   0 -10 17849.9 856.199  11
  -4   0 -11 127.032 79.5766  11
   4   1 -12 33.4582 105.911  24
   4   1 -12 280.151 116.202  20
   4  -1 -12 31.1737 101.047  14
   4   1 -12 191.694 97.2019  14
   4  -1 -12-17.0445 92.5422  24
   4   1 -11 8424.73 677.075  24
   4  -1 -11 8347.64 681.743  24
   4  -1 -11 7683.95 622.809  14
   4   1 -11 8707.92 634.432  14
   4  -1 -10 583.308 212.020  14
   4   1 -10 762.975 213.337  14
   4   1 -10 912.308 256.208  24
   4  -1 -10 1238.39 267.492  27
   4   1 -10 781.838 231.612  27
   4  -1  -9 7129.47 652.266  14
   4   1  -9 6652.44 614.357  14
   4   1  -9 7210.31 629.806  10
   4  -1  -9 7015.62 594.547  10
   4  -1  -9 7765.87 652.394  27
   4   1  -9 7806.58 661.475  27
   4  -1  -8 510.336 222.377  14
   4   1  -8 450.628 192.090  10
   4  -1  -8 315.356 193.298  10
   4   1  -7 29550.3 1221.24  10
   4  -1  -7 27189.1 1140.86  10
   4   1  -6 21451.5 964.787  10
   4  -1  -6 23765.3 982.940  10
   4  -1  -5 23656.5 915.927   7
   4   1  -5 21996.2 909.680  10
   4  -1  -5 21909.9 887.402  10
   4   1  -4 88481.8 2144.55  10
   4  -1  -4 90088.0 2160.79   7
   4   1  -3 275481. 5177.90   7
   4   1  -3 282159. 5233.80   4
   4  -1  -3 270436. 5199.03   7
   4   1  -2 86.0304 58.9045   2
   4  -1  -2 144.963 91.4179   7
   4   1  -2 446.237 116.368   7
  -4  -1   2 429.898 95.2517   1
  -4   1   2 150.710 62.4978   1
   4   1  -2 198.203 91.3894   4
   4   1  -1 2167.63 200.618   4
   4  -1  -1 2066.24 245.547   7
   4   1  -1 2187.28 170.395   2
  -4   1   1 1898.49 171.583   3
   4   1  -1 2011.58 235.541   7
   4   1   0 25292.3 765.349   4
  -4   1   0 24537.2 758.767   3
   4   1   0 23567.9 891.315   7
   4   1   0 26327.8 610.804   2
   4   1   1 119385. 2440.75   4
   4   1   1 110038. 2602.62   7
  -4   1  -1 124985. 2516.59   3
   4   1   1 119926. 2429.00   1
   4  -1   1 111199. 2621.59   7
   4   1   2 5542.39 427.016   7
   4   1   2 7141.91 408.647   4
   4  -1   2 6015.91 439.534   7
  -4   1  -2 5731.65 405.059   3
   4  -1   3 587.714 152.129   7
  -4   1  -3 577.067 157.788   3
  -4   1  -4 34003.7 1299.23   8
  -4  -1  -4 32378.2 1273.57   8
  -4  -1  -5 8491.73 639.673   8
  -4   1  -5 9147.68 651.248   8
  -4   1  -6 1984.80 319.371   8
  -4  -1  -6 1746.15 303.165   8
  -4   1  -7 9570.81 730.355  11
  -4  -1  -7 9594.57 749.803  17
  -4   1  -8 147.482 159.672  11
  -4  -1  -8 123.293 116.789  11
  -4   1  -9 834.133 231.596  11
  -4  -1  -9 505.210 172.024  11
  -4  -1 -10 160.318 102.266  11
  -4   1 -10 312.676 155.519  11
  -4   1 -11 13533.4 568.639  11
  -4  -1 -11 14506.1 582.724  11
   4   2 -12 53.2883 94.1806  24
   4  -2 -12 78.7634 97.7773  24
   4   2 -12-83.8602 95.6266  20
   4   2 -11 9661.94 712.684  24
   4  -2 -11 11120.2 757.747  14
   4   2 -11 11045.9 690.794  14
   4   2 -10 483.646 188.027  14
   4   2 -10 378.213 193.484  24
   4  -2 -10 541.850 198.596  14
   4  -2 -10 323.894 143.653  27
   4   2  -9 184939. 4419.89  14
   4   2  -9 189511. 4589.29  24
   4  -2  -9 208594. 4486.63  27
   4   2  -9 189883. 4506.59  10
   4  -2  -9 206076. 4456.25  17
   4   2  -9 200073. 4605.85  27
   4  -2  -9 186650. 4566.32  14
   4  -2  -8 21705.0 1125.33  14
   4   2  -8 20946.2 1077.56  18
   4   2  -8 21007.1 1087.96  10
   4   2  -8 19905.1 1025.30  14
   4   2  -8 21510.2 1103.30  27
   4  -2  -8 21708.3 1027.12  10
   4   2  -7 18740.9 968.665  10
   4  -2  -7 17088.8 859.143  10
   4  -2  -6 3280.86 344.548   7
   4   2  -6 2788.37 342.177  10
   4  -2  -6 3226.12 340.319  10
   4  -2  -5 68290.5 1873.59   7
   4   2  -5 67917.6 1889.60  10
   4  -2  -4 2850.07 298.602   7
   4   2  -4 2358.49 300.613   4
   4   2  -4 2201.57 255.919  10
   4  -2  -3 5993.59 416.780   7
   4   2  -3 5379.63 401.818   4
   4   2  -3 5797.67 380.369  10
   4   2  -3 5855.11 376.218   7
   4   2  -2 4043.51 316.777   7
   4   2  -2 3896.85 317.383   4
   4  -2  -2 4007.55 328.246   7
   4   2  -1 160077. 3245.35   4
  -4   2   1 165915. 3194.11   3
  -4   2   0 4462.50 315.465   3
   4   2   0 3761.73 296.998   4
   4   2   0 4042.19 337.841   7
   4   2   0 3791.92 291.910   1
   4  -2   0 3321.22 313.983   7
   4   2   1 23039.9 813.220   4
  -4   2  -1 19046.2 782.433   3
   4   2   1 21375.3 775.252   1
   4   2   1 22284.6 866.206   7
   4   2   1 20609.1 839.562   6
   4  -2   1 20608.9 842.611   7
   4   2   2 19019.3 763.250   4
   4  -2   2 16480.6 767.130   7
  -4   2  -2 20286.1 826.983   3
   4   2   2 17388.8 810.743   7
   4   2   2 19887.0 831.555   6
  -4  -2  -3 473.366 145.308   8
   4  -2   3 323.577 116.138   7
  -4   2  -3 484.785 163.310   3
   4   2   3 479.684 144.398   6
  -4  -2  -4 3808.18 399.235   8
   4   2   4 4591.13 393.737   6
  -4   2  -4 4174.18 424.044   3
  -4   2  -5 29441.8 1231.63   3
  -4  -2  -5 28716.2 1243.07   8
  -4   2  -5 27229.2 1174.49   8
  -4  -2  -6 9717.93 712.489   8
  -4   2  -6 9596.13 698.493   8
  -4   2  -7 25268.9 1224.03  11
  -4  -2  -7 23192.0 1213.36  17
  -4   2  -8 580.534 212.344  11
  -4  -2  -8 528.696 204.122  11
  -4   2  -9 38615.6 1499.70  11
  -4  -2  -9 41912.0 1538.19  11
  -4   2 -10 1968.34 272.527  11
  -4  -2 -10 1408.26 225.829  11
   4   3 -12 1344.00 217.427  24
   4  -3 -12 1569.50 244.905  24
   4   3 -12 1520.77 227.494  20
   4   3 -11 3509.84 425.229  24
   4   3 -11 3324.08 409.748  20
   4  -3 -11 4022.13 413.351  17
   4  -3 -11 3302.48 417.762  14
   4  -3 -10 1202.42 291.924  14
   4   3 -10 966.389 230.219  14
   4   3 -10 1478.18 313.254  24
   4  -3 -10 1290.89 269.297  17
   4  -3  -9 1613.04 292.500  27
   4   3  -9 1830.11 313.572  14
   4   3  -9 1436.36 316.299  24
   4  -3  -9 1717.41 352.053  14
   4   3  -9 2038.40 374.816  27
   4  -3  -8 1678.62 321.829  14
   4   3  -8 1341.05 257.767  14
   4   3  -8 1482.72 297.528  24
   4   3  -8 1851.13 323.903  18
   4   3  -8 1955.53 342.387  10
   4   3  -8 2040.48 343.141  27
   4  -3  -7 21193.3 1024.67   7
   4   3  -7 22409.6 1088.17  10
   4  -3  -7 22464.2 978.663  10
   4  -3  -6 27330.2 1126.18   7
   4   3  -6 30963.7 1212.60  10
   4  -3  -6 28326.6 1076.82  10
   4  -3  -5 898.619 193.075   7
   4   3  -5 819.420 177.176  10
   4  -3  -5 728.255 154.037  10
   4   3  -4 112743. 2761.63   4
   4   3  -4 108778. 2612.57  10
   4   3  -3 65477.5 1809.52   4
   4   3  -3 63216.6 1638.11  10
   4   3  -3 68343.7 1648.48   6
   4  -3  -2 11033.7 578.768   7
   4   3  -2 9501.49 536.909   4
   4   3  -2 9734.02 487.931   7
   4   3  -2 9977.05 478.544  10
   4   3  -2 10572.7 534.503   6
   4  -3  -1 9672.40 533.534   7
  -4   3   1 8836.31 480.640   3
   4   3  -1 9058.38 511.939   4
   4   3  -1 8784.99 483.794   7
  -4   3   0 61810.6 1548.21   3
   4   3   0 61675.4 1577.99   4
   4  -3   0 51068.9 1515.57   7
   4   3   0 52166.1 1485.92   7
   4   3   0 56518.8 1564.38   6
  -4   3  -1 563.857 145.675   3
   4  -3   1 94.5440 90.3369   7
   4   3   1 443.285 154.248   4
   4   3   1 133.330 88.2350   6
   4   3   2 38835.8 1270.07   4
   4  -3   2 43702.1 1313.42   7
  -4   3  -2 37514.8 1300.67   3
   4   3   2 37813.4 1281.42   6
  -4  -3  -2 42073.2 1308.50   8
   4  -3   3 2813.61 303.655   7
  -4   3  -3 2293.27 312.140   3
   4   3   3 2482.08 299.592   6
  -4  -3  -3 2046.70 281.023   8
  -4  -3  -4 97892.6 2626.45   8
  -4   3  -4 109954. 2774.45   3
  -4   3  -5 3333.56 417.704   3
  -4   3  -5 2395.06 329.221   8
  -4  -3  -5 2946.04 372.017   8
  -4   3  -6 1387.47 282.607   3
  -4   3  -6 1706.66 308.949  11
  -4  -3  -6 1702.34 317.940  17
  -4  -3  -6 1432.69 291.598   8
  -4   3  -7 3686.86 464.208  11
   4   3   7 4145.99 507.536  23
  -4  -3  -7 3182.15 441.682  17
  -4   3  -8 5976.91 577.613  11
  -4  -3  -8 6643.02 625.696  17
   4   3   8 6379.87 597.659  23
   4   3   9 4757.50 457.509  23
  -4   3  -9 5977.42 538.179  11
  -4  -3  -9 5093.63 488.877  11
  -4  -3 -10 23.4968 88.0785  11
  -4   3 -10 166.027 114.641  11
   4   4 -12 10991.7 575.815  24
   4  -4 -12 10931.7 614.963  24
   4   4 -12 10639.6 584.597  20
   4  -4 -12 11198.3 554.100  17
   4   4 -11 2968.11 373.809  24
   4   4 -11 2927.49 378.324  20
   4  -4 -11 3267.21 372.822  17
   4  -4 -11 3037.61 389.978  14
   4  -4 -10-61.6414 158.416  14
   4   4 -10 178.502 124.793  24
   4  -4 -10 18.9080 107.283  17
   4   4  -9 9883.80 757.492  24
   4  -4  -9 10014.5 794.916  14
   4   4  -8 59787.3 1906.47  14
   4  -4  -8 61918.6 2112.86  14
   4   4  -8 57056.4 1968.85  24
   4   4  -8 58487.1 1968.91  18
   4   4  -8 61301.6 2062.08  10
   4   4  -8 58322.2 2046.60  27
   4  -4  -7 26353.0 1182.07   7
   4   4  -7 26137.3 1208.30  10
   4  -4  -6 2133.04 317.606   7
   4   4  -6 2566.87 338.951  10
   4  -4  -6 2262.51 289.128  10
   4  -4  -5 692.370 173.385   7
   4   4  -5 666.863 175.943  10
   4  -4  -5 383.191 117.238  10
   4  -4  -4 10880.4 628.946   7
   4   4  -4 8829.79 606.922   4
   4   4  -4 9394.02 553.079  10
   4  -4  -3 9909.20 589.493   7
   4   4  -3 10761.7 644.466   4
   4   4  -3 9920.07 524.906  10
   4   4  -3 9539.69 500.137   6
   4  -4  -2 53139.5 1506.33   7
   4   4  -2 50635.6 1499.51   4
   4   4  -2 49042.4 1280.26  10
   4   4  -2 48819.2 1394.36   6
   4   4  -1 21246.3 894.158   4
   4  -4  -1 23225.5 884.995   7
   4   4  -1 23310.6 825.930   7
  -4   4   1 23334.7 887.426   3
   4   4   0 32366.3 1150.82   4
  -4   4   0 32826.3 1126.01   3
   4  -4   0 34505.8 1148.59   7
   4   4   0 33291.7 1135.02   6
   4   4   1 2651.71 309.194   4
  -4   4  -1 2432.59 298.332   3
   4  -4   1 2539.21 285.962   7
   4   4   1 2760.15 311.846   6
  -4  -4  -1 2514.18 257.856   8
   4   4   2 2227.73 291.364   4
  -4   4  -2 1587.28 258.018   3
   4  -4   2 1566.02 224.504   7
   4   4   2 1548.32 239.682   6
  -4  -4  -2 1773.00 240.017   8
  -4   4  -3 59697.0 1853.31   3
   4   4   3 58231.2 1799.87   4
  -4  -4  -4 603.845 175.475   8
  -4   4  -4 1219.17 256.343   3
  -4  -4  -5 11767.1 778.577   8
  -4   4  -5 11584.1 793.595   3
  -4   4  -6 56706.4 1929.86  11
  -4  -4  -6 56195.8 1966.74  17
   4   4   7 14408.9 976.462  23
  -4   4  -7 13211.4 874.748  11
  -4  -4  -7 14724.9 945.870  17
   4   4   8 279.121 201.520  23
  -4   4  -8 278.625 144.892  11
  -4  -4  -8 137.550 142.098  17
   4   4   9 8231.69 617.865  23
  -4   4  -9 9314.01 652.852  11
  -4  -4  -9 9727.02 652.338  11
  -4   4 -10 10994.0 605.352  11
  -4  -4 -10 11249.8 590.570  11
   4   5 -12-99.3893 72.0311  24
   4  -5 -12 149.948 106.250  24
   4   5 -12 230.253 116.292  20
   4  -5 -12-40.6692 71.0631  17
   4   5 -11 266.381 131.807  24
   4   5 -11 226.214 140.420  20
   4  -5 -11 336.790 156.688  17
   4   5 -10 16263.1 928.557  24
   4   5 -10 16363.2 987.442  20
   4  -5 -10 15921.6 914.171  17
   4  -5 -10 15803.6 980.589  14
   4   5  -9 3692.57 466.055  24
   4  -5  -9 3767.34 500.403  14
   4   5  -8 148.091 151.678  24
   4  -5  -8 54.1889 172.795  14
   4   5  -8 98.2957 169.223  18
   4   5  -8 565.152 190.580  10
   4   5  -7 20803.0 1094.34  27
   4  -5  -7 20568.2 1070.37   7
   4   5  -7 21037.2 1087.45  10
   4  -5  -6 3283.28 396.893   7
   4   5  -6 2625.40 346.794  10
   4  -5  -5 340.059 148.051   7
   4   5  -5 145.571 99.0342  10
   4   5  -5 320.842 155.885   4
   4  -5  -4 353.590 136.041   7
   4   5  -4 243.624 96.7686  10
   4   5  -4 361.882 141.863   4
   4   5  -3 101951. 2627.92   4
   4   5  -3 101781. 2323.11  10
   4  -5  -3 105113. 2541.48   7
   4  -5  -2 10878.5 628.022   7
   4   5  -2 8829.64 587.647   4
  -4   5   1 483.902 157.135   3
   4  -5  -1 348.448 138.721   7
   4   5  -1 233.336 121.193   4
   4   5  -1 555.207 155.219   6
   4  -5   0-4.45057 79.1776   7
  -4   5   0 119.191 88.7071   3
   4   5   0 57.7369 98.2377   4
   4   5   1 70943.3 2037.99   4
  -4   5  -1 71960.0 2028.50   3
   4  -5   1 74799.3 1947.93   7
   4   5   2 13112.0 762.725   4
  -4  -5  -2 13565.6 671.907   8
  -4   5  -2 12967.9 768.082   3
   4  -5   2 14058.9 701.127   7
  -4  -5  -3 63063.7 1774.77   8
  -4   5  -3 59651.4 1901.12   3
   4   5   4 8912.81 659.464   4
  -4   5  -4 7893.78 643.523   3
  -4  -5  -4 8217.50 605.297   8
  -4  -5  -5 97008.7 2625.02   8
  -4   5  -5 95863.7 2731.23   3
  -4   5  -6 4424.61 489.007  11
  -4  -5  -6 3563.68 444.740  17
   4   5   7 990.583 275.370  23
  -4   5  -7 829.498 218.258  11
  -4  -5  -7 822.211 228.032  17
   4   5   8 16887.7 1010.94  23
  -4  -5  -8 17283.3 991.738  17
  -4   5  -8 14945.0 907.255  11
   4   5   9-94.9037 133.036  23
  -4   5  -9 96.0365 113.743  11
  -4  -5  -9-15.7507 89.1634  11
  -4   5 -10 931.007 164.435  11
  -4  -5 -10 1032.32 163.494  11
   4   5  10 915.569 161.078  23
   4   6 -11 13721.2 703.102  24
   4   6 -11 13627.4 770.706  20
   4  -6 -11 14413.2 762.892  17
   4   6 -10 130.410 139.607  24
   4   6 -10 188.096 136.169  20
   4  -6 -10 82.4471 123.554  17
   4   6  -9 48909.6 1779.13  24
   4   6  -9 49851.2 1902.45  20
   4  -6  -9 53927.7 1967.60  14
   4   6  -8 33801.7 1432.05  24
   4   6  -8 33595.9 1428.28  18
   4  -6  -8 36229.3 1569.24  14
   4   6  -7 2857.59 408.834  18
   4   6  -7 3273.09 422.039  10
  -4   6   7 4077.41 459.826  15
   4  -6  -7 3705.13 465.271  14
   4  -6  -6 2084.96 345.220   7
   4   6  -6 2013.14 325.404  10
   4  -6  -5 5146.04 494.323   7
   4   6  -5 5289.03 469.145  10
   4   6  -5 5443.88 535.535   4
   4  -6  -4 14833.5 812.402   7
   4   6  -4 14272.6 851.604   4
   4   6  -4 13132.0 701.178  10
   4   6  -3 2276.73 326.209   4
   4  -6  -3 1686.84 267.138   7
   4  -6  -2 9359.76 605.619   7
   4   6  -2 7825.36 584.502   4
   4  -6  -1 67711.1 1866.37   7
   4   6  -1 66654.9 1987.49   4
  -4   6   1 67640.9 1969.92   3
  -4   6   0 40663.0 1428.73   3
   4  -6   0 38357.5 1299.32   7
   4   6   0 37210.7 1389.14   4
   4   6   1 4861.63 481.159   4
   4  -6   1 5234.37 429.059   7
  -4   6  -1 4610.10 459.495   3
   4   6   2 11233.0 744.876   4
  -4   6  -2 14061.1 832.124   3
   4   6   3 5091.78 505.534   4
  -4   6  -3 5157.87 523.213   3
  -4  -6  -4 1501.69 264.501   8
   4   6   4 1154.05 263.023   4
  -4   6  -4 1246.10 277.640   3
  -4   6  -5 27581.4 1276.59  11
   4   6   5 26177.8 1247.63  22
   4   6   6 60435.1 2224.97  23
  -4   6  -6 60967.9 2069.60  11
  -4  -6  -6 65577.4 2133.87  17
   4   6   7 21465.5 1207.57  23
  -4   6  -7 20572.9 1087.67  11
  -4  -6  -7 19189.0 1071.43  17
   4   6   8 181.960 163.901  23
  -4   6  -8 204.544 128.131  11
   4   6   9 15812.4 835.288  23
  -4  -6  -9 14324.1 719.454  11
   4   7 -11 911.061 167.609  24
   4   7 -11 1330.78 238.308  20
   4  -7 -11 1216.24 222.120  17
   4   7 -10 257.886 123.966  24
   4   7 -10 21.1117 156.009  20
   4  -7 -10 348.934 161.144  17
   4   7  -9 539.327 194.075  24
   4   7  -9 462.316 224.975  20
   4  -7  -9 795.354 249.279  17
   4  -7  -8 1579.95 314.905  14
   4   7  -8 1057.53 252.923  24
   4   7  -8 865.096 244.767  20
   4   7  -8 1057.98 251.723  18
  -4   7   8 1362.05 284.193  15
   4  -7  -7 2582.99 387.765  14
   4   7  -7 2269.34 370.725  20
   4   7  -7 1948.68 344.090  18
   4   7  -7 2300.97 368.178  10
   4   7  -7 2867.77 391.794  26
  -4   7   7 2427.34 392.532  15
   4   7  -6 26859.4 1299.53  18
   4   7  -6 28402.0 1263.81  10
  -4   7   6 29402.8 1332.06  15
   4   7  -6 27968.1 1267.51  26
   4  -7  -5 703.520 199.109   7
   4   7  -5 781.787 223.407   4
   4  -7  -4 21133.5 1024.13   7
   4   7  -4 19478.8 1043.28   4
   4  -7  -3 45.8340 90.4925   7
   4   7  -3 323.513 184.251   4
   4  -7  -2 15782.2 852.502   7
   4   7  -2 16894.2 920.106   4
   4  -7  -1 5190.23 445.378   7
   4   7  -1 4811.23 477.466   4
  -4   7   1 4724.25 479.735   3
  -4   7   0 28415.5 1230.47   3
   4   7   0 27175.5 1216.15   4
   4  -7   0 29663.1 1132.10   7
  -4   7  -1 2376.05 346.347   3
   4   7   1 2026.42 336.203   4
   4   7   2 4473.96 490.469   4
  -4   7  -2 5788.66 557.436   3
   4   7   3 4494.17 501.643   4
  -4   7  -3 3168.89 417.188   3
   4   7   4 119160. 3271.02   4
   4   7   4 124797. 3417.13  23
  -4   7  -4 126643. 3257.54  11
  -4   7  -4 133782. 3414.46   3
   4   7   4 125488. 3294.13  22
   4   7   5 11951.6 898.695  23
  -4   7  -5 12241.1 827.373  11
   4   7   5 12233.9 842.727  22
   4   7   6 11266.5 886.836  23
   4   7   6 11413.6 799.798  22
  -4   7  -6 11832.1 820.230  11
  -4  -7  -6 13304.4 851.625  17
   4   7   7 1937.54 363.163  23
  -4   7  -7 1979.07 333.317  11
  -4  -7  -7 2480.49 355.282  17
  -4   7  -8 83.6535 99.2262  25
  -4   7  -8 416.904 143.207  11
   4   7   8 265.443 195.527  23
   4   7   9 1386.92 233.352  23
  -4   7  -9 1608.35 228.137  11
  -4   7  -9 1640.96 222.460  26
   4   8 -11 9141.37 523.626  20
   4  -8 -11 8223.06 495.881  17
   4   8 -10 144.493 87.3316  24
   4  -8 -10 166.661 101.922  17
   4   8  -9 4943.06 462.962  24
   4  -8  -9 4297.56 464.268  17
   4   8  -9 5444.58 547.549  20
   4   8  -8 10912.4 826.735  20
   4   8  -8 11240.5 753.075  18
  -4   8   8 11904.9 808.554  15
   4   8  -7 10498.4 807.143  20
   4   8  -7 11672.5 816.957  18
  -4   8   7 12031.1 848.178  15
   4   8  -7 12287.2 841.729  26
   4   8  -6 8447.83 698.107  20
   4   8  -6 7331.47 673.156  18
  -4   8   6 8689.24 731.490  15
   4   8  -6 7027.75 638.068  26
   4   8  -5 9486.69 759.640  18
   4   8  -5 10392.7 779.470   4
  -4   8   5 9729.56 763.180  15
   4   8  -5 10521.8 730.582  28
   4   8  -5 10858.0 772.943  26
   4  -8  -4 325.525 137.893   7
   4   8  -4 442.116 180.357   4
   4  -8  -3 2105.41 326.990   7
   4   8  -3 2398.54 372.879   4
  -4   8   2 5308.97 545.866   3
   4   8  -2 5848.72 557.552   4
  -4   8   1 54536.7 1879.14   3
   4  -8  -1 54857.9 1717.92   7
   4   8  -1 49693.1 1808.73   4
  -4   8   0 1283.13 276.017   3
   4   8   0 2088.82 344.403   4
  -4   8  -1 280.452 135.804   3
   4   8   1-26.6717 96.1424   4
   4   8   2 3012.12 419.639   4
  -4   8  -2 2243.80 370.740   3
  -4   8  -3 14568.4 904.885  25
   4   8   3 14214.3 928.932   4
  -4   8  -3 15002.9 949.049   3
  -4   8  -3 14366.3 889.241  11
   4   8   3 12632.2 879.236  15
   4   8   4 809.599 265.071  23
   4   8   4 897.962 249.102  22
  -4   8  -4 547.195 189.506  11
   4   8   4 735.311 251.540  15
   4   8   5 30219.9 1502.02  23
   4   8   5 33211.2 1467.10  22
  -4   8  -5 30125.9 1390.80  11
   4   8   5 34152.0 1462.65  15
  -4   8  -6 11438.2 801.575  25
   4   8   6 11455.3 875.894  23
  -4   8  -6 12856.7 839.863  11
   4   8   6 12225.8 823.111  22
  -4   8  -7 20828.1 1026.77  25
  -4   8  -7 22147.4 1062.93  11
   4   8   7 21292.9 1161.50  23
  -4   8  -8-320.870 122.079  25
  -4   8  -8-15.2713 72.9902  11
   4   8   8-76.4615 148.440  23
   4   8   9 11151.3 599.348  23
  -4   8  -9 11426.9 545.591  26
   4   9 -10 15428.4 767.042  20
   4  -9 -10 14820.7 747.747  17
   4   9  -9 723.494 235.410  20
   4  -9  -9 240.530 136.776  17
   4   9  -8 10708.5 786.263  20
  -4   9   8 11900.1 795.816  15
   4   9  -8 11539.1 778.584  26
   4   9  -7 1306.16 280.418  26
  -4   9   7 1233.90 289.114  15
   4   9  -7 1119.50 292.170  20
   4   9  -7 1442.27 278.440  18
   4   9  -6 8519.93 724.787  18
  -4   9   6 8602.52 745.038  15
   4   9  -6 9220.60 743.522  26
   4   9  -5 2014.65 358.163  26
  -4   9   5 1555.02 278.186  12
   4   9  -5 1589.27 327.132  18
  -4   9   5 2387.94 409.372  15
   4   9  -4 3033.87 414.028  26
   4   9  -4 3230.99 454.264  18
  -4   9   4 3547.54 418.155  12
   4   9  -4 3581.44 427.687  28
  -4   9   4 3101.97 429.492  15
   4   9  -3 31050.3 1435.54   4
  -4   9   3 30122.6 1420.08   3
   4   9  -3 29434.1 1330.22  26
   4  -9  -2 23098.5 1085.39   7
   4   9  -2 20346.1 1103.27   4
  -4   9   2 21164.8 1159.77   3
  -4   9   1 2625.54 392.608   3
   4   9  -1 2289.41 369.872   4
  -4   9   0 565.611 195.659   3
   4   9   0 333.488 177.899   4
  -4   9  -1 32068.9 1463.79   3
   4   9   1 29992.3 1392.86   4
  -4   9  -2 563.341 207.549  25
   4   9   2 136.763 118.251  13
  -4   9  -2 290.610 142.265  16
   4   9   2 505.343 224.540  15
   4   9   3 26817.8 1319.18  23
  -4   9  -3 25641.1 1265.42  25
  -4   9  -3 25517.4 1242.81  16
   4   9   3 24924.1 1298.61  15
   4   9   4 6493.50 644.337  23
  -4   9  -4 5197.90 548.405  11
   4   9   4 5406.90 578.463  22
  -4   9  -4 5706.80 580.008  25
  -4   9  -4 5746.55 550.593  16
   4   9   4 5315.00 576.765  15
   4   9   5 28940.5 1420.21  23
   4   9   5 31562.4 1425.21  22
  -4   9  -5 27472.8 1296.11  11
  -4   9  -5 28085.4 1323.56  25
   4   9   5 30727.4 1395.37  15
  -4   9  -6 1443.93 288.804  25
   4   9   6 1340.91 321.268  23
  -4   9  -6 1405.29 275.502  11
   4   9   6 1696.84 301.399  22
  -4   9  -7 215.035 132.375  25
  -4   9  -7 107.033 93.7955  11
   4   9   7-147.921 155.910  23
   4   9   8 2478.26 318.441  23
  -4   9  -8 2504.03 301.258  26
   4 -10 -10 1040.75 168.856  17
   4  10  -9 17277.7 843.616  20
   4 -10  -9 18720.2 873.309  17
  -4  10   9 16363.0 772.957  15
   4  10  -8 33613.2 1342.08  26
   4  10  -8 33104.9 1338.82  20
   4 -10  -8 32161.3 1296.20  17
  -4  10   8 32726.9 1346.58  15
   4  10  -7 5360.43 535.540  20
   4  10  -7 5333.02 515.973  18
  -4  10   7 4811.99 534.949  15
   4  10  -7 4669.07 518.273  26
  -4  10   6 349.497 205.674  15
   4  10  -6 555.511 194.501  18
   4  10  -6 637.287 217.454  26
  -4  10   5 10952.0 778.013  12
   4  10  -5 10601.5 830.052  18
  -4  10   5 10941.9 847.619  15
   4  10  -5 10048.6 790.423  26
  -4  10   4 10020.0 754.700  12
   4  10  -4 9990.96 724.451  28
   4  10  -4 8162.60 736.217  18
  -4  10   4 10375.0 811.098  15
   4  10  -4 8833.90 733.982  26
  -4  10   3 505.131 181.049  25
  -4  10   3 839.004 229.006  12
   4  10  -3 1053.76 240.384  28
  -4  10   3 688.615 236.353  15
   4  10  -3 832.771 229.230  26
  -4  10   2 7271.96 627.659  25
   4  10  -2 8094.30 669.686  13
  -4  10   2 7772.97 645.895  16
   4  10  -2 7671.48 636.873  28
  -4  10   2 7557.84 666.817  15
   4  10  -2 8709.17 695.000  26
  -4  10   1 7001.78 615.079  25
   4  10  -1 5932.04 587.663  13
  -4  10   1 7052.32 633.260  16
   4  10  -1 6268.48 637.761  15
   4  10  -1 6695.72 599.679  28
   4  10  -1 6835.72 611.339  26
  -4  10   0 27746.6 1304.91  25
   4  10   0 26602.6 1286.21  13
  -4  10   0 26080.4 1278.30  16
   4  10   0 25388.1 1325.38  15
  -4  10  -1 923.969 251.985  25
   4  10   1 1181.93 276.934  13
  -4  10  -1 945.146 246.002  16
   4  10   1 1266.20 314.350  15
  -4  10  -2 433.790 178.287  25
   4  10   2 878.252 240.351  13
  -4  10  -2 774.761 243.303  16
   4  10   2 585.163 246.425  15
   4  10   3 1176.91 292.390  22
  -4  10  -3 1072.41 271.571  25
  -4  10  -3 1352.31 277.298  16
   4  10   3 1148.18 273.952  15
   4  10   4 292.554 189.926  23
   4  10   4 424.541 166.194  22
  -4  10  -4 256.446 143.603  25
   4  10   4 173.880 123.008  15
  -4  10  -5 734.116 238.087  25
   4  10   5 456.026 190.820  23
   4  10   5 321.129 168.037  22
   4  10   5 940.240 243.760  15
  -4  10  -6 27548.8 1199.04  25
   4  10   6 29917.6 1322.63  23
   4  10   6 28955.4 1240.06  22
  -4  10  -7 2536.02 290.775  25
   4  10   7 2362.48 321.093  23
  -4  10  -7 2488.58 331.496  26
   4  10   8 998.547 179.398  23
  -4  10  -8 1063.36 181.506  26
   4 -11  -9 44.4049 90.9978  17
   4  11  -8 4719.27 437.708  26
   4 -11  -8 5029.49 438.364  17
  -4  11   8 4514.08 440.617  15
   4  11  -7 13951.2 786.613  18
   4 -11  -7 15354.7 832.296  17
  -4  11   7 14242.5 896.564  15
   4  11  -7 13943.1 860.084  26
  -4  11   6 1288.70 309.171  15
   4  11  -6 790.643 207.575  18
   4  11  -6 767.838 240.665  26
  -4  11   5 653.636 229.381  15
   4  11  -5 1151.85 287.238  18
   4  11  -5 1077.77 277.166  26
   4  11  -4 8542.67 723.338  26
  -4  11   4 8254.64 703.458  12
   4  11  -4 7029.68 687.461  18
  -4  11   4 6286.62 645.593  15
  -4  11   3 5977.60 578.628  25
   4  11  -3 4731.22 560.877  18
  -4  11   3 5854.88 598.740  12
   4  11  -3 5406.59 520.673  28
  -4  11   3 4885.25 554.293  15
   4  11  -3 5749.43 592.848  26
   4  11  -2 6418.28 611.474  13
  -4  11   2 7775.30 667.398  25
  -4  11   2 7514.06 675.531  12
   4  11  -2 7385.02 626.113  28
  -4  11   2 7508.61 674.501  15
   4  11  -2 6670.54 625.831  26
   4  11  -1 1804.84 339.018  13
  -4  11   1 2107.24 350.004  25
   4  11  -1 1616.42 304.948  28
   4  11  -1 1533.93 306.682  26
   4  11   0 6005.32 605.717  13
   4  11   0 6519.52 606.027  28
   4  11   0 6921.54 681.406  15
  -4  11   0 6933.70 645.234  25
  -4  11  -1 6880.23 643.754  25
   4  11   1 5075.80 563.626  13
   4  11   1 6080.24 639.538  15
  -4  11  -2 5387.77 581.337  25
   4  11   2 6032.67 648.735  15
   4  11   3 2926.02 444.749  22
  -4  11  -3 3363.81 447.562  25
   4  11   3 3895.86 505.863  15
  -4  11  -4 8738.10 697.175  25
   4  11   4 9561.68 764.984  15
   4  11   4 8824.76 732.705  22
  -4  11  -5 8584.99 644.709  25
   4  11   5 8183.79 661.579  22
   4  11   5 8976.32 652.512  23
  -4  11  -5 8202.16 657.832  26
  -4  11  -6 485.074 166.118  25
   4  11   6 711.560 189.914  23
   4  11   6 741.620 193.945  22
  -4  11  -6 547.173 185.561  26
  -4  11  -7 385.598 112.252  25
  -4  11  -7 552.937 151.310  26
   4  11   7 172.374 79.9945  23
  -4  12   8 52.5321 86.6448  15
   4 -12  -8 413.619 121.331  17
   4  12  -8 461.519 149.393  26
  -4  12   7 12526.0 772.587  15
   4  12  -7 12435.8 741.526  26
   4  12  -6 5279.65 490.372  18
  -4  12   6 5375.62 544.405  15
   4  12  -6 5365.62 529.943  26
  -4  12   5 948.888 271.066  15
   4  12  -5 734.551 224.039  18
   4  12  -5 456.052 191.208  26
  -4  12   4 359.930 189.385  15
  -4  12   4 1076.43 266.536  12
   4  12  -4 633.651 219.750  18
   4  12  -4 548.853 191.807  26
  -4  12   3 1754.54 326.237  25
  -4  12   3 1680.28 331.419  12
  -4  12   3 1289.51 297.175  15
   4  12  -3 1030.49 276.278  18
   4  12  -3 1206.39 269.670  26
  -4  12   2 1086.93 286.383  12
   4  12  -2 1271.59 290.020  13
  -4  12   2 1027.12 245.725  15
  -4  12   2 936.768 243.377  25
   4  12  -2 734.084 202.989  26
  -4  12   1 19485.5 1096.94  25
   4  12  -1 19729.8 1115.82  13
  -4  12   1 19046.4 1119.62  12
  -4  12   0 1038.35 279.215  25
   4  12   0 922.467 260.990  13
   4  12   0 1019.41 270.260  22
   4  12   0 885.217 228.173  28
  -4  12   0 716.014 249.874  12
  -4  12  -1 316.071 163.294  25
   4  12   1 114.219 148.027  13
   4  12   1 457.730 190.348  22
   4  12   1 56.0673 129.414  15
   4  12   2 206.197 166.022  22
   4  12   2-63.3930 144.441  15
  -4  12  -2-319.358 172.979  25
  -4  12  -3 3432.45 438.535  25
   4  12   3 4000.38 487.427  22
  -4  12  -3 3057.55 394.116  26
   4  12   3 4258.87 517.623  15
  -4  12  -4 90.4489 118.384  25
   4  12   4 155.745 152.737  22
  -4  12  -4 19.7896 103.942  26
  -4  12  -5 6293.91 503.977  25
   4  12   5 5375.88 492.558  22
  -4  12  -5 5334.49 480.307  26
  -4  12  -6 20.5250 96.5266  26
  -4  12  -6 301.001 113.039  25
   4  12   6 58.0253 92.5716  22
  -4  13   7 1004.14 213.189  15
   4  13  -7 1204.44 202.876  26
   4  13  -6 2860.84 347.022  26
   4  13  -6 3178.45 322.537  18
  -4  13   6 3370.03 394.174  15
   4  13  -5 137.302 110.722  26
   4  13  -5-5.18989 123.177  18
  -4  13   5 79.2988 123.725  15
   4  13  -4 5429.49 535.404  18
  -4  13   4 5133.44 528.214  15
   4  13  -4 5385.40 529.830  26
   4  13  -3 5950.81 564.292  26
   4  13  -3 6353.18 604.334  18
  -4  13   3 6600.78 611.810  12
  -4  13   3 6756.52 608.869  15
  -4  13   2 11078.6 778.659  25
  -4  13   2 11460.3 821.961  12
   4  13  -2 9861.64 774.083  18
  -4  13   1 340.102 172.218  25
  -4  13   1 315.908 171.502  12
  -4  13   0 4173.58 485.135  25
   4  13   0 3930.81 460.009  22
  -4  13   0 4069.71 496.783  12
  -4  13  -1 3013.53 410.796  25
  -4  13  -1 3389.90 426.786  12
   4  13   1 2435.44 371.577  22
  -4  13  -2 1114.75 258.263  25
   4  13   2 1153.22 260.059  22
  -4  13  -2 1059.79 240.000  12
  -4  13  -3 3831.26 432.305  25
   4  13   3 4181.06 466.128  22
  -4  13  -3 4116.94 416.345  12
  -4  13  -4 373.656 128.782  26
  -4  13  -4 238.631 119.048  25
   4  13   4 340.138 139.125  22
  -4  13  -5 326.713 115.935  26
  -4  13  -5 272.015 106.761  25
   4  13   5 464.476 143.251  22
  -4  14   6 127.162 95.3202  15
   4  14  -5 4787.59 382.005  18
  -4  14   5 4726.47 427.462  15
  -4  14   4 1963.28 262.715  13
   4  14  -4 1936.05 280.457  18
  -4  14   4 1898.06 286.913  15
  -4  14   3 1868.19 289.959  13
   4  14  -3 1959.79 306.548  18
  -4  14   3 1425.76 252.832  15
  -4  14   2 1012.87 252.538  12
   4  14  -2 990.974 232.462  18
  -4  14   1 61.5301 110.196  25
  -4  14   1-18.3018 109.481  12
   4  14  -1 108.941 148.565  18
  -4  14   0 6214.90 557.908  25
  -4  14   0 7211.92 591.215  12
   4  14   0 6890.80 547.471  22
   4  14   1 211.680 145.599  22
  -4  14  -1 118.503 105.817  12
  -4  14  -1-97.6565 132.105  25
  -4  14  -2 123.028 133.670  25
  -4  14  -2 48.9139 78.1677  12
  -4  14  -3 6018.20 470.301  25
   4  14   3 5871.93 486.018  22
  -4  14  -3 5442.00 394.574  12
  -4  14  -4 152.214 88.0858  25
   4  14   4 274.384 117.958  22
   4  15  -4 1746.52 205.831  18
   4  15  -3 7941.68 500.107  18
  -4  15   3 8203.27 493.174  13
  -4  15   2 1373.42 223.475  13
   4  15  -2 1382.22 232.865  18
  -4  15   1 848.912 190.747  13
  -4  15   1 676.002 170.906  12
   4  15  -1 672.818 172.575  18
  -4  15   0 817.334 182.734  25
  -4  15   0 708.263 170.403  13
  -4  15   0 496.908 146.443  12
   4  15   0 488.083 153.793  18
  -4  15  -1 5728.22 423.406  13
  -4  15  -1 4228.97 367.933  12
   4  15   1 5730.15 416.557  22
   4  15   1 5094.45 400.641  18
  -4  15  -1 5549.46 433.753  25
  -4  15  -2 212.644 105.371  25
  -4  15  -2 64.7964 67.7834  13
   4  15   2 219.954 110.501  22
   4  15   2 270.068 109.080  18
   5   0 -12 13590.3 689.261  24
   5   0 -12 13650.6 657.655  20
   5   0 -12 13540.9 696.395  14
   5   0 -11-8.31372 111.363  24
   5   0 -11-7.37472 106.393  14
   5   0 -10 3497.69 449.710  24
   5   0 -10 3664.93 449.877  27
   5   0 -10 3816.66 470.503  14
   5   0  -9 185.199 166.408  14
   5   0  -9-91.5375 144.278  27
   5   0  -8 2925.80 407.096  14
   5   0  -8 3102.93 404.530  10
   5   0  -8 3824.04 449.121  27
   5   0  -7 14.7709 105.898  10
   5   0  -6 335.369 140.435  10
   5   0  -5-73.4047 106.391  10
   5   0  -4 107113. 2576.59   7
   5   0  -3 133.323 92.0962   7
   5   0  -2 29392.3 1081.26   7
   5   0  -1 59.3907 103.934   7
   5   0   0 58708.0 1701.85   7
   5   0   1 387.764 152.165   7
   5   0   2 42963.0 1446.70   7
   5   0   3 107.409 100.281   7
   5   0   3-3.79094 73.9628   6
  -5   0  -4 2627.88 358.649   8
  -5   0  -5-22.0709 80.8783   8
  -5   0  -6 12158.4 799.277  11
  -5   0  -7 142.051 99.4009  11
  -5   0  -8 11818.5 780.676  11
  -5   0  -9-32.1470 93.9199  11
  -5   0 -10 29066.7 992.678  11
   5   1 -12 3145.77 323.997  24
   5  -1 -12 3564.11 340.591  24
   5   1 -12 3286.81 325.860  20
   5  -1 -12 3263.80 347.615  14
   5   1 -12 3662.41 339.598  14
   5  -1 -11 248.488 151.343  14
   5   1 -11 85.2513 109.282  14
   5   1 -11 447.035 170.246  24
   5  -1 -11 103.163 98.0737  24
   5  -1 -11 112.253 88.1567  27
   5  -1 -10 759.324 230.969  14
   5   1 -10 604.723 207.079  14
   5   1 -10 601.707 225.289  24
   5   1 -10 694.913 208.946  27
   5  -1 -10 302.987 134.953  27
   5  -1  -9 20027.9 1131.15  14
   5   1  -9 19512.8 1087.89  14
   5   1  -9 20981.4 1107.29  24
   5   1  -9 20956.9 1135.21  27
   5  -1  -9 21223.8 1116.70  27
   5  -1  -8 13337.9 883.480  14
   5   1  -8 12892.4 850.663  14
   5   1  -8 13608.2 868.700  10
   5  -1  -8 14355.5 857.999  10
   5   1  -8 13064.2 859.210  27
   5   1  -7 177.763 123.209  10
   5  -1  -7 178.821 139.027  10
   5   1  -6 11576.1 718.438  10
   5  -1  -6 11040.3 694.177  10
   5  -1  -5 4911.85 420.292   7
   5   1  -5 5257.62 444.208  10
   5  -1  -5 4796.67 424.371  10
   5  -1  -4 9913.10 595.552   7
   5   1  -4 9463.66 561.038   7
   5   1  -4 9100.40 564.111  10
   5  -1  -3 423.773 132.963   7
   5   1  -3 579.948 150.385   7
   5   1  -3 325.990 124.100   4
   5   1  -2 61166.1 1682.10   7
   5   1  -2 60190.5 1533.87   4
   5  -1  -1 33241.7 1206.24   7
   5   1  -1 36353.1 1041.10   4
   5   1  -1 36043.8 1220.61   7
   5  -1   0 5042.77 434.037   7
   5   1   0 5407.54 446.031   7
   5   1   1 14193.3 749.673   7
   5  -1   1 14925.6 764.851   7
   5  -1   2 3593.54 375.797   7
   5   1   2 3965.34 395.677   7
   5   1   2 3519.77 367.460   6
  -5   1  -2 3063.23 305.950   3
   5  -1   3 45946.4 1525.42   7
   5   1   3 44812.7 1487.65   6
  -5   1  -3 46748.9 1480.32   3
  -5   1  -4 43830.0 1611.67   8
  -5  -1  -4 43793.6 1609.75   8
  -5  -1  -5 66833.2 2115.39   8
  -5   1  -5 64441.6 2056.35   8
  -5   1  -6 1712.46 297.114  11
  -5  -1  -6 1657.29 291.614  11
  -5   1  -7 670.461 202.102  11
  -5  -1  -7 944.077 247.221  11
  -5   1  -8 9640.90 712.671  11
  -5  -1  -8 9966.22 710.335  11
  -5   1  -9 2151.78 298.988  11
  -5  -1  -9 1474.89 254.695  11
  -5   1 -10 200.748 115.096  11
  -5  -1 -10 506.411 134.745  11
   5   1  10 450.199 125.438  19
   5  -2 -12 805.779 175.480  14
   5   2 -12 1097.07 174.638  14
   5   2 -12 825.603 161.828  24
   5  -2 -12 906.650 180.629  24
   5   2 -12 628.951 157.193  20
   5   2 -11 10830.5 699.072  24
   5  -2 -11 12515.1 785.976  24
   5  -2 -11 12073.8 704.633  27
   5  -2 -11 11192.0 759.988  14
   5   2 -11 10937.6 700.966  14
   5  -2 -10 186.551 176.411  14
   5   2 -10 24.9653 133.922  14
   5   2 -10-49.2040 153.530  24
   5   2 -10 144.079 120.775  27
   5  -2 -10 268.741 146.482  27
   5   2  -9 10346.3 766.320  14
   5  -2  -9 12327.5 821.787  27
   5   2  -9 10783.8 807.621  27
   5  -2  -9 10836.4 827.836  14
   5  -2  -8 1015.87 271.544  14
   5   2  -8 857.242 235.055  14
   5   2  -8 764.520 223.860  27
   5   2  -8 1357.26 329.123  18
   5   2  -8 1050.55 255.371  10
   5  -2  -8 701.873 186.559  10
   5   2  -7 3181.42 406.590  10
   5  -2  -7 3101.68 377.913  10
   5  -2  -6 10294.7 667.740   7
   5   2  -6 9768.53 660.610  10
   5  -2  -6 9659.53 635.654  10
   5   2  -5 5981.09 487.045  10
   5  -2  -5 5208.75 443.782  10
   5  -2  -4 7219.54 516.571   7
   5   2  -4 7536.82 513.938  10
   5   2  -3 294261. 5729.46   4
   5   2  -3 298539. 5653.93  10
   5  -2  -2 488.545 161.035   7
   5   2  -2 427.346 130.682   7
   5   2  -2 558.316 139.434   4
  -5   2   1 257674. 4925.24   3
   5  -2  -1 275569. 5281.61   7
   5   2  -1 265522. 5038.12   4
   5   2  -1 259931. 5194.46   7
   5   2   0 8618.35 482.615   4
  -5   2   0 9058.52 495.713   3
   5  -2   0 8059.95 553.562   7
   5   2   0 7639.55 526.391   7
  -5   2  -1 219.853 97.8289   3
   5  -2   1 103.411 110.177   7
   5   2   1 19.0254 65.1677   4
   5   2   1 43.8652 107.485   7
   5   2   1 113.447 126.754   6
   5  -2   2 796.025 183.115   7
   5   2   2 650.883 175.939   7
  -5   2  -2 800.173 172.264   3
   5   2   2 943.077 207.915   6
   5  -2   3 108346. 2696.28   7
  -5   2  -3 114014. 2743.75   3
   5   2   3 108356. 2728.24   6
  -5  -2  -3 106205. 2765.11   8
  -5   2  -4 451.746 153.956   3
  -5  -2  -4 386.882 142.021   8
  -5   2  -5 593.900 197.926   8
  -5  -2  -5 692.722 212.398   8
  -5   2  -5 711.854 196.321   3
   5   2   6 44.4784 93.2078  23
  -5   2  -6 237.159 144.241  11
  -5  -2  -6-43.8878 121.252  11
   5   2   7 540.139 191.146  23
  -5   2  -7 629.762 213.396  11
  -5  -2  -7 881.690 232.494  11
  -5   2  -8 434.756 217.266  11
  -5  -2  -8-42.2617 116.718  11
  -5   2  -9 18581.8 901.795  11
  -5  -2  -9 18130.3 869.911  11
  -5  -2 -10 10.7146 58.3680  11
  -5   2 -10 46.9825 76.0502  11
   5   2  10 179.162 90.0479  19
   5  -2  10 183.721 111.871  19
   5   3 -12 2594.51 251.527  24
   5  -3 -12 3085.40 310.798  24
   5   3 -12 2512.31 286.252  20
   5   3 -11 493.172 153.711  14
   5   3 -11 451.203 149.701  24
   5   3 -11 60.6165 137.650  20
   5  -3 -11 324.026 165.231  14
   5   3 -10 2802.65 377.690  14
   5   3 -10 3202.86 403.674  24
   5  -3 -10 2924.99 370.883  17
   5  -3 -10 2742.69 363.500  27
   5  -3 -10 3107.20 432.912  14
   5   3  -9 34452.9 1452.31  14
   5  -3  -9 36004.7 1466.35  27
   5   3  -9 35051.1 1549.84  27
   5  -3  -9 36121.9 1582.47  14
   5  -3  -8 5350.41 566.438  14
   5   3  -8 5332.18 529.820  14
   5   3  -8 5125.71 556.748  18
   5   3  -8 5254.07 540.374  10
   5   3  -8 5374.33 569.887  27
   5   3  -7 23290.2 1144.06  10
   5  -3  -7 22661.5 1043.60  10
   5  -3  -6 6556.58 562.356   7
   5   3  -6 7632.79 592.894  10
   5  -3  -6 7262.74 542.710  10
   5  -3  -5 1769.90 282.078   7
   5  -3  -5 1886.75 269.411  10
   5   3  -5 1777.77 266.792  10
   5  -3  -4 360.772 138.101   7
   5   3  -4 232.302 128.282  10
   5   3  -4 60.7087 103.988   4
   5   3  -3 25782.5 1039.73   4
   5   3  -3 23972.3 911.226  10
   5   3  -3 24196.9 935.758   6
  -5   3   2 17080.3 722.383   3
   5  -3  -2 16547.6 803.503   7
   5   3  -2 17243.8 799.382   4
   5   3  -2 15674.9 726.605   7
   5   3  -2 15185.9 745.622   6
   5   3  -1 50048.3 1491.09   4
   5   3  -1 47251.0 1471.25   7
   5   3  -1 48067.3 1519.79   6
  -5   3   1 49765.9 1421.76   3
  -5   3   0 1854.72 243.529   3
   5  -3   0 1780.58 266.073   7
   5   3   0 1774.50 258.634   7
   5   3   0 1374.35 216.759   4
   5   3   0 1764.49 264.228   6
   5   3   1 8759.41 557.792   4
  -5   3  -1 9315.60 574.742   3
   5  -3   1 8035.29 573.562   7
   5   3   1 8356.51 578.452   7
   5   3   1 8834.66 597.051   6
   5  -3   2 1342.14 240.046   7
   5   3   2 1562.80 248.031   4
  -5   3  -2 890.976 188.312   3
   5   3   2 1084.19 220.662   6
  -5  -3  -2 1271.11 227.608   8
  -5  -3  -3 270.999 115.074   8
   5  -3   3 453.567 142.120   7
  -5   3  -3 630.681 171.987   3
  -5   3  -4 65831.7 1998.22   3
  -5  -3  -4 57161.0 1920.24   8
   5   3   5 6616.28 622.052  23
  -5   3  -5 6270.82 562.137  11
  -5   3  -5 5964.59 550.779   8
  -5  -3  -5 6689.68 599.042   8
  -5   3  -5 6122.74 555.865   3
   5   3   6 7072.40 654.132  23
  -5   3  -6 6855.75 606.494  11
   5   3   7 3418.78 452.365  23
  -5   3  -7 4059.18 470.538  11
  -5  -3  -7 3925.77 451.466  11
  -5   3  -8 3468.14 424.411  11
  -5  -3  -8 3740.35 416.740  11
   5   3   8 2736.64 370.540  23
  -5   3  -9 9318.84 609.200  11
  -5  -3  -9 8611.18 560.772  11
  -5   3 -10 112.921 70.7909  11
   5  -3  10 79.2522 82.8781  19
  -5  -3 -10 163.264 82.8855  11
   5  -4 -12 3475.08 310.795  24
   5   4 -12 3215.80 309.845  20
   5  -4 -11 1993.85 316.478  14
   5   4 -11 2047.15 272.658  24
   5   4 -11 1521.83 276.527  20
   5  -4 -11 2000.46 278.530  17
   5  -4 -10 282.182 176.757  14
   5   4 -10-63.5093 111.742  14
   5  -4 -10 123.609 152.992  17
   5  -4 -10 36.2713 91.2518  27
   5  -4  -9 995.135 281.811  14
   5   4  -9 870.043 245.132  14
   5   4  -9 1600.41 336.425  18
   5   4  -8 8572.82 670.161  14
   5   4  -8 7906.63 682.795  18
   5   4  -8 8548.76 696.121  10
   5   4  -8 8299.78 710.795  27
   5  -4  -8 9296.92 757.137  14
   5  -4  -7 3585.22 448.985  14
   5   4  -7 3403.31 408.549  14
   5   4  -7 3271.01 421.500  27
   5   4  -7 3048.87 414.088  18
   5  -4  -7 3216.23 420.630   7
   5   4  -7 3516.40 435.834  10
   5  -4  -6 356.713 176.651   7
   5   4  -6 234.666 128.932  10
   5  -4  -6 306.050 133.880  10
   5  -4  -5 11569.4 756.455   7
   5   4  -5 11937.8 718.670  10
   5  -4  -5 12440.6 696.067  10
   5   4  -4 43033.8 1531.35   4
   5   4  -4 42787.3 1388.39  10
   5  -4  -4 40118.1 1461.81   7
   5   4  -3 6041.98 519.253   4
   5   4  -3 5137.71 401.002  10
   5   4  -3 5672.49 430.472   6
   5  -4  -3 6053.22 491.925   7
  -5   4   2 1211.54 207.584   3
   5  -4  -2 991.239 215.126   7
   5   4  -2 738.058 140.617  10
   5   4  -2 982.472 210.152   4
   5   4  -2 884.671 188.867   6
  -5   4   1 10460.3 603.049   3
   5  -4  -1 10880.7 655.409   7
   5   4  -1 9964.57 621.305   4
   5   4  -1 9048.01 561.241   7
   5   4  -1 10018.4 619.945   6
  -5   4   0 16525.5 805.946   3
   5   4   0 17584.7 845.743   4
   5  -4   0 18221.8 879.658   7
   5   4   0 17609.2 868.149   6
  -5  -4  -1 1437.61 232.715   8
  -5   4  -1 1431.61 249.919   3
   5  -4   1 1107.23 217.100   7
   5   4   1 978.817 211.068   4
   5   4   1 1189.18 229.031   6
   5   4   2 25780.2 1084.32   4
   5  -4   2 27024.1 1079.50   7
  -5   4  -2 21504.1 1018.94   3
   5   4   2 22546.6 1051.00   6
  -5  -4  -2 23211.5 998.673   8
  -5  -4  -3 1561.32 268.257   8
   5   4   3 1716.50 276.623   4
  -5   4  -3 1682.60 289.637   3
  -5   4  -4 8290.14 659.881   3
  -5  -4  -4 7961.54 628.907   8
   5   4   5-36.4663 151.650  23
  -5   4  -5 147.173 153.975  11
  -5  -4  -5 368.862 163.676  17
   5   4   6 2064.35 373.390  23
  -5   4  -6 2131.19 357.600  11
   5   4   7 313.842 164.538  23
  -5   4  -7 117.667 138.487  11
  -5  -4  -7 450.805 169.039  11
   5   4   8 8694.61 663.135  23
  -5   4  -8 10130.6 701.763  11
  -5  -4  -8 9791.58 651.253  11
   5   4   9 1177.64 215.234  23
  -5   4  -9 987.044 211.278  11
  -5  -4  -9 1298.66 204.079  11
  -5   4 -10 16652.0 637.551  11
   5   5 -12 683.480 152.186  20
   5   5 -11 879.530 207.764  20
   5  -5 -11 1054.15 211.529  17
   5  -5 -10 406.213 178.312  14
   5   5 -10 700.430 220.929  20
   5  -5 -10 890.620 237.634  17
   5   5  -9 27446.9 1205.92  14
   5   5  -9 25541.0 1225.21  18
   5  -5  -9 27430.7 1349.71  14
   5   5  -8 12162.7 793.204  14
   5   5  -8 11686.5 836.811  18
   5   5  -8 12328.3 852.691  10
   5  -5  -8 12128.6 868.440  14
   5   5  -7 431.805 173.334  27
   5  -5  -7 703.187 221.639  14
  -5   5   7 795.578 231.041  15
   5   5  -7 673.954 179.833  14
   5   5  -7 579.600 183.473  18
   5   5  -7 882.260 232.428  10
   5  -5  -6 2402.50 371.961   7
   5   5  -6 2467.61 345.699  10
   5  -5  -5 3338.13 412.073   7
   5   5  -5 3103.79 371.128  10
   5   5  -5 3128.36 412.692   4
   5  -5  -5 3211.24 349.390  10
   5  -5  -4 508.498 172.061   7
   5   5  -4 461.923 141.611  10
   5   5  -4 548.885 176.351   4
   5  -5  -3 20438.0 985.242   7
   5   5  -3 23549.2 1094.41   4
   5  -5  -2 58314.7 1769.77   7
   5   5  -2 52242.3 1734.84   4
   5   5  -2 56160.4 1681.53   6
  -5   5   2 61988.4 1779.42   3
  -5   5   1 16204.3 837.894   3
   5   5  -1 16828.7 877.193   4
   5   5  -1 15663.5 820.234   6
  -5   5   0 3397.13 384.885   3
   5   5   0 3709.67 401.823   4
   5  -5   0 3333.15 373.636   7
   5   5   0 3099.28 361.672   6
   5   5   1 13344.4 787.756   4
  -5   5  -1 13562.3 784.978   3
   5  -5   1 15597.1 811.422   7
  -5  -5  -2 634.455 170.048   8
  -5   5  -2 775.515 201.694   3
   5   5   2 598.622 200.493   4
   5   5   3 3177.58 394.073   4
  -5   5  -3 3063.12 387.493   3
  -5  -5  -3 2838.71 355.181   8
  -5  -5  -4 457.107 173.487   8
   5   5   4 105.313 118.402   4
  -5   5  -4 256.241 149.592   3
   5   5   5 15895.4 1030.56  23
   5   5   5 16280.8 969.596  22
  -5   5  -5 16168.1 948.747  11
   5   5   6 1005.08 284.412  23
  -5   5  -6 1616.12 317.339  11
   5   5   7 713.225 233.347  23
  -5   5  -7 1221.09 263.613  11
   5   5   8 8254.75 643.103  23
  -5   5  -8 9096.83 644.277  11
  -5  -5  -8 8414.29 568.921  11
  -5   5  -9 10322.4 543.595  25
  -5   5  -9 10778.7 605.538  11
  -5  -5  -9 9636.86 507.881  11
   5  -5   9 9267.99 541.739  19
   5   5   9 9549.38 564.350  23
   5   6 -11 356.711 146.244  20
   5  -6 -11 892.873 189.224  17
   5   6 -10 2701.00 380.312  20
   5  -6 -10 2700.40 352.649  17
   5  -6 -10 3459.23 426.100  14
   5   6  -9 16008.3 1005.20  20
   5   6  -9 16981.0 948.025  18
   5  -6  -8 1650.56 328.860  14
   5   6  -8 1574.09 309.207  18
  -5   6   8 1675.98 309.831  15
   5   6  -7 3885.98 489.882  18
   5   6  -7 3662.23 458.163  10
  -5   6   7 3699.34 462.571  15
   5   6  -7 3925.36 439.047  14
   5  -6  -7 3991.18 478.884  14
   5   6  -6 2394.20 339.942  14
   5  -6  -6 3532.83 458.980   7
   5   6  -6 3032.50 424.885  18
   5   6  -6 3073.63 394.169  10
  -5   6   6 3452.67 444.481  15
   5  -6  -5 6656.04 597.960   7
   5   6  -5 5563.59 492.640  10
   5   6  -5 5710.72 578.623   4
   5   6  -4 9823.84 731.312   4
   5  -6  -4 9899.29 714.371   7
   5  -6  -3 67428.8 2050.70   7
   5   6  -3 62573.7 2082.78   4
  -5   6   3 69391.7 2062.19   3
  -5   6   2 823.818 197.620   3
   5  -6  -2 894.514 213.799   7
   5   6  -2 701.743 185.483   4
   5  -6  -1 137870. 3219.22   7
  -5   6   1 133696. 3226.16   3
  -5   6   0 29494.6 1242.04   3
   5   6   0 27741.1 1235.73   4
   5  -6   0 29889.7 1211.26   7
  -5   6  -1 449.215 183.212   3
   5  -6   1 295.486 134.351   7
   5   6   1 187.557 112.840   4
  -5   6  -2 12040.9 798.788   3
   5   6   2 11572.5 786.519   4
   5   6   3 33492.3 1428.26   4
  -5   6  -3 33966.8 1430.10   3
   5   6   4 6121.64 631.240  23
  -5   6  -4 5818.33 559.925  11
   5   6   4 6887.32 631.472  22
   5   6   5 5645.65 623.054  23
   5   6   5 5782.98 589.120  22
  -5   6  -5 6321.13 592.159  11
   5   6   6 1106.01 291.189  23
  -5   6  -6 1371.22 293.118  11
   5   6   7 69.7112 138.255  23
  -5   6  -7 127.752 153.091  11
   5   6   8 817.034 213.158  23
  -5   6  -8 1022.47 214.302  11
   5   6   9 7192.82 465.632  23
  -5   6  -9 8393.41 494.029  11
   5   7 -11 387.046 151.102  20
   5  -7 -11 253.637 118.629  17
   5   7 -10 7019.36 576.233  20
   5  -7 -10 6547.06 531.255  17
   5   7  -9 1406.65 304.127  20
   5   7  -9 1515.32 277.945  18
   5  -7  -9 1079.66 240.715  14
   5   7  -8 9118.36 748.954  20
   5   7  -8 8994.93 722.801  18
  -5   7   8 10179.5 760.025  15
   5  -7  -8 9683.68 746.354  14
   5   7  -7 4036.79 496.731  20
   5   7  -7 4575.65 526.971  18
  -5   7   7 4803.58 543.523  15
   5   7  -6 503.499 204.849  18
  -5   7   6 761.518 225.331  15
   5   7  -6 604.244 209.657  26
  -5   7   5 1151.49 282.031  15
   5   7  -5 1087.88 260.088  18
   5  -7  -5 1121.23 275.728   7
   5   7  -5 1061.78 268.743   4
   5   7  -5 1287.69 268.144  28
   5   7  -5 1037.29 250.074  26
   5  -7  -4 34961.9 1466.33   7
   5   7  -4 37933.0 1567.81   4
   5  -7  -3 4203.61 456.717   7
  -5   7   3 4752.95 502.729   3
   5   7  -3 4151.45 493.742   4
  -5   7   2 576.036 192.680   3
   5  -7  -2 411.421 150.800   7
   5   7  -2 640.731 217.297   4
  -5   7   1 6747.13 587.750   3
   5  -7  -1 5203.78 501.152   7
   5   7  -1 5571.81 549.167   4
  -5   7   0 1328.53 275.718   3
   5  -7   0 1366.43 243.654   7
   5   7   0 1070.00 252.278   4
  -5   7  -1 940.785 253.168   3
   5   7   1 735.389 216.849   4
  -5   7  -2 2722.02 399.038   3
   5   7   2 2708.09 399.447   4
   5   7   3 6.57238 113.575  23
   5   7   3-28.2840 133.169  22
  -5   7  -3 41.1208 111.678  11
   5   7   3 21.2249 159.262   4
  -5   7  -3-53.9846 149.602  16
   5   7   4 4861.65 571.628  23
   5   7   4 4652.85 531.906  22
  -5   7  -4 4609.88 507.026  11
   5   7   5 1387.58 334.005  23
   5   7   5 1357.28 300.514  22
  -5   7  -5 1456.75 302.976  11
   5   7   6 120.238 140.615  23
  -5   7  -6 87.2502 118.807  11
   5   7   7 1990.08 344.024  23
  -5   7  -7 1969.48 303.811  11
   5   7   8 6836.02 541.715  23
  -5   7  -8 7085.87 516.742  11
  -5   7  -8 8057.84 524.855  25
   5   7   9 205.244 88.8082  23
  -5   7  -9 118.916 77.6426  11
   5   8 -10 995.565 220.322  20
   5  -8 -10 1046.69 213.389  17
   5   8  -9 6211.86 560.182  20
   5   8  -9 6542.82 524.119  18
   5  -8  -9 5993.02 535.219  17
  -5   8   8 900.243 249.947  15
   5   8  -8 621.105 199.098  20
   5   8  -8 485.180 178.479  18
   5   8  -7 2640.23 393.651  20
   5   8  -7 2692.23 406.690  18
  -5   8   7 2998.54 431.572  15
   5   8  -7 3038.47 414.082  26
   5   8  -6 5768.18 614.383  18
  -5   8   6 7017.84 671.283  15
   5   8  -6 7287.99 649.834  26
   5   8  -5 4892.45 564.147  18
  -5   8   5 4719.08 553.317  15
   5   8  -5 5529.28 554.383  28
   5   8  -5 5890.25 583.874  26
   5   8  -4 19784.8 1133.36  18
  -5   8   4 18665.4 1089.51  15
  -5   8   4 21866.9 1163.42   3
   5   8  -4 19540.5 1056.00  28
   5   8  -4 18576.8 1047.65  26
   5  -8  -3 4227.19 462.885   7
   5   8  -3 4539.65 535.773   4
  -5   8   3 3993.08 489.532   3
  -5   8   2 2804.44 405.820   3
   5  -8  -2 2457.83 365.819   7
   5   8  -2 2364.25 377.282   4
  -5   8   1 10855.5 793.737   3
   5  -8  -1 11628.3 765.996   7
   5   8  -1 10310.7 780.587   4
  -5   8   0 933.962 247.585   3
   5   8   0 855.560 226.148   4
  -5   8  -1 275.410 150.046   3
   5   8   1 139.981 112.216   4
  -5   8  -2 244.555 134.131  25
   5   8   2 228.181 128.976  23
   5   8   2 229.227 138.073  22
  -5   8  -2 342.057 169.468  11
  -5   8  -2 71.6219 170.900  16
   5   8   2 537.565 196.947  15
  -5   8  -3 11740.6 835.586  25
   5   8   3 12222.0 890.743  23
   5   8   3 12213.6 880.597  22
  -5   8  -3 11424.3 811.951  11
  -5   8  -3 11213.1 805.874  16
   5   8   4 5795.95 616.801  23
   5   8   4 5260.64 575.907  22
  -5   8  -4 4737.27 532.237  11
  -5   8  -5 692.073 236.666  25
   5   8   5 356.492 142.217  23
   5   8   5 221.562 151.484  22
  -5   8  -5 162.510 156.607  11
   5   8   6 618.222 228.597  23
  -5   8  -6 559.719 174.019  11
  -5   8  -6 752.615 210.978  25
  -5   8  -7 41.7552 115.626  25
   5   8   7 116.826 142.757  23
  -5   8  -7 414.815 156.575  11
  -5   8  -8 2917.25 281.863  25
   5   8   8 2676.60 316.074  23
  -5   8  -8 2986.88 317.901  26
   5   9 -10 12065.0 617.168  20
   5  -9 -10 11518.8 624.141  17
   5   9  -9 12086.1 722.329  20
   5  -9  -9 12902.2 752.102  17
  -5   9   9 11445.7 668.370  15
   5   9  -8 2117.52 332.272  20
   5   9  -8 1314.27 270.237  18
  -5   9   8 1660.51 308.074  15
   5   9  -8 2005.40 313.236  26
  -5   9   7 598.640 229.449  15
   5   9  -7 507.244 177.086  18
   5   9  -7 836.313 239.095  26
   5   9  -6 5994.68 629.543  18
  -5   9   6 6322.37 643.525  15
   5   9  -6 6107.23 605.658  26
   5   9  -5 458.571 175.638  18
  -5   9   5 254.396 160.774  15
   5   9  -5 270.812 178.311  26
  -5   9   4 463.277 190.104  12
   5   9  -4 88.8438 118.847  18
   5   9  -4 116.625 100.292  28
  -5   9   4-112.861 147.658  15
   5   9  -4 346.468 185.822  26
   5   9  -3 5076.67 535.325  28
   5   9  -3 5643.39 602.848  18
  -5   9   3 5561.43 536.589  16
  -5   9   3 5212.13 571.974  15
   5   9  -3 5463.46 563.371  26
   5   9  -2 48044.0 1790.16  26
  -5   9   2 46688.2 1764.58  15
   5   9  -2 44279.3 1721.75  28
  -5   9   1 1096.87 245.595  25
   5   9  -1 1131.21 255.361  28
  -5   9   1 1420.76 301.392  16
  -5   9   0 4456.82 495.256  25
   5   9   0 4138.36 495.399  22
  -5   9   0 4204.26 494.887  16
  -5   9  -1 353.990 168.327  25
   5   9   1 683.267 252.831  22
  -5   9  -1 278.975 155.553  16
  -5   9  -2 4883.26 535.375  25
   5   9   2 4291.83 520.169  22
  -5   9  -2 4973.20 539.531  16
  -5   9  -3 1806.69 325.382  25
   5   9   3 1411.34 287.167  23
   5   9   3 1676.85 341.341  22
  -5   9  -3 1577.74 313.424  16
  -5   9  -4 11.5466 141.459  25
   5   9   4 109.309 174.406  23
   5   9   4-55.9579 134.540  22
  -5   9  -4 322.635 135.004  16
  -5   9  -5 12009.7 801.933  11
  -5   9  -5 11289.7 787.371  25
   5   9   5 10268.6 795.554  23
   5   9   5 12090.7 834.828  22
  -5   9  -6 717.878 209.287  25
   5   9   6 715.493 212.444  23
  -5   9  -7 384.878 140.907  25
   5   9   7 222.828 132.667  23
   5   9   8 3617.18 315.160  23
  -5   9  -8 3219.98 289.054  26
   5  10  -9 3618.81 343.330  20
   5 -10  -9 3568.49 354.346  17
  -5  10   9 2851.75 301.032  15
   5  10  -8 4108.69 404.480  20
   5  10  -8 4191.13 406.811  18
  -5  10   8 3583.81 413.281  15
   5  10  -8 3828.30 409.889  26
  -5  10   7 434.878 200.764  15
   5  10  -7 454.349 202.128  18
   5  10  -7 603.345 212.229  26
  -5  10   6 208.164 182.014  15
   5  10  -6 286.910 176.102  18
   5  10  -6 146.002 153.270  26
   5  10  -5 7046.99 673.988  18
  -5  10   5 6744.66 671.873  15
   5  10  -5 7760.47 686.638  26
   5  10  -4 15052.0 1018.79  18
  -5  10   4 14384.7 988.502  15
   5  10  -4 16292.3 981.950  28
   5  10  -4 16294.7 1020.48  26
  -5  10   3 13905.1 925.114  12
   5  10  -3 12713.9 931.949  18
  -5  10   3 14537.5 896.763  16
  -5  10   3 14281.7 950.722  15
   5  10  -3 13687.6 898.955  28
   5  10  -3 16155.7 998.255  26
   5  10  -2 59.6773 111.230  28
  -5  10   2 66.3866 87.3121  25
  -5  10   2-46.9738 133.108  16
  -5  10   2 83.2935 135.604  15
   5  10  -2-31.2747 152.658  26
  -5  10   1 25269.3 1236.46  25
   5  10  -1 24916.8 1246.47  28
  -5  10   1 25115.3 1277.83  16
  -5  10   0 12072.7 847.629  25
   5  10   0 12295.9 883.310  22
  -5  10   0 12068.5 868.819  16
  -5  10  -1 1627.50 331.953  25
   5  10   1 1060.87 261.232  22
  -5  10  -1 1064.31 269.976  16
  -5  10  -2 11965.0 854.773  25
   5  10   2 10807.0 846.964  22
  -5  10  -2 11349.2 830.628  16
  -5  10  -3 441.981 197.011  25
   5  10   3 330.825 169.676  23
   5  10   3 291.699 189.800  22
  -5  10  -3 537.402 205.755  16
  -5  10  -4 10374.0 759.421  25
   5  10   4 9603.81 768.946  22
   5  10   4 9905.04 742.421  23
  -5  10  -5 5118.92 510.108  25
   5  10   5 4678.10 492.332  23
   5  10   5 4593.48 497.426  22
  -5  10  -6 17.8243 118.075  25
   5  10   6 1.16244 110.492  23
  -5  10  -7-49.6132 98.5825  26
  -5  10  -7-90.7143 89.5932  25
   5  10   7 91.3414 85.9889  23
   5  11  -8 2143.48 250.628  18
   5 -11  -8 2376.34 281.398  17
  -5  11   8 2229.27 296.245  15
   5  11  -7 483.901 166.612  18
  -5  11   7 119.589 131.314  15
   5  11  -7 500.940 181.720  26
  -5  11   6 224.115 146.292  15
   5  11  -6-22.0158 156.586  18
   5  11  -6 320.210 171.498  26
  -5  11   5 810.318 231.865  12
  -5  11   5 1207.27 309.570  15
   5  11  -5 902.127 240.100  18
   5  11  -5 763.144 241.614  26
  -5  11   4 8571.15 698.532  12
   5  11  -4 7043.39 679.342  18
  -5  11   4 7638.42 696.484  15
   5  11  -4 7662.05 638.282  28
   5  11  -4 7978.26 698.468  26
   5  11  -3 80.2039 104.912  28
  -5  11   3 129.754 156.358  12
   5  11  -3 167.354 127.495  18
  -5  11   3 116.111 134.635  15
   5  11  -3 160.362 114.431  26
  -5  11   2 976.573 251.640  25
  -5  11   2 604.650 232.740  15
  -5  11   2 460.604 217.025  12
   5  11  -2 674.323 234.336  18
   5  11  -2 514.232 175.009  28
  -5  11   1 342.154 170.084  25
  -5  11   1 561.713 219.396  16
   5  11  -1 675.518 208.892  28
  -5  11   0 1929.79 346.426  25
   5  11   0 2043.47 357.662  28
   5  11   0 1817.05 355.350  22
  -5  11   0 1995.59 344.447  16
  -5  11  -1 1373.83 291.219  25
   5  11   1 919.389 270.912  22
  -5  11  -1 1539.59 310.637  16
  -5  11  -2 566.005 201.621  25
   5  11   2 412.161 207.199  22
  -5  11  -3 1514.67 302.778  25
   5  11   3 1256.31 276.413  22
  -5  11  -4 9951.91 713.289  25
   5  11   4 8760.98 696.503  22
  -5  11  -5 1154.38 233.742  26
  -5  11  -5 1273.09 243.452  25
   5  11   5 1055.70 209.834  23
   5  11   5 783.793 206.114  22
  -5  11  -6 8949.18 530.869  25
   5  11   6 8767.51 522.567  23
  -5  11  -6 8825.22 559.881  26
  -5  12   8 79.0418 89.8357  15
  -5  12   7 1909.94 292.563  15
   5  12  -7 1916.87 246.818  18
   5 -12  -7 1590.04 215.670  17
   5  12  -6 4973.04 460.056  18
  -5  12   6 3780.76 449.433  15
   5  12  -6 3902.02 437.491  26
   5  12  -5 9616.47 711.845  26
   5  12  -5 9271.83 700.490  18
  -5  12   5 9957.35 749.621  15
  -5  12   4 1456.80 315.319  15
  -5  12   4 1019.52 250.928  12
   5  12  -4 1412.78 291.885  18
   5  12  -4 1479.46 300.918  26
  -5  12   3 6686.18 574.722  25
  -5  12   3 7102.69 640.117  12
   5  12  -3 6541.88 632.588  18
  -5  12   3 6319.48 599.597  15
   5  12  -3 6530.18 565.059  28
  -5  12   2 2296.69 362.989  25
  -5  12   2 1500.98 310.790  12
   5  12  -2 2111.17 335.551  28
   5  12  -2 1780.42 351.853  18
  -5  12   1 1427.89 292.589  25
  -5  12   1 1954.62 355.153  12
   5  12  -1 1342.02 270.330  28
  -5  12   0 12.1429 115.593  25
   5  12   0 55.6264 125.547  22
  -5  12   0-28.4669 114.628  12
   5  12   0 82.6080 103.798  28
  -5  12  -1 90.0088 123.055  25
   5  12   1 90.0401 133.999  22
   5  12   1 322.047 153.811  28
  -5  12  -2 696.167 226.837  25
   5  12   2 319.286 185.782  22
   5  12   2 543.941 189.819  28
  -5  12  -3 6276.36 559.775  25
   5  12   3 5930.29 565.795  22
  -5  12  -3 6304.57 508.936  26
  -5  12  -4 637.301 179.915  26
  -5  12  -4 820.750 207.377  25
   5  12   4 681.656 201.781  22
  -5  12  -5-60.5609 75.0215  26
  -5  12  -5 185.637 109.279  25
  -5  13   7 981.048 180.362  15
  -5  13   6 606.110 180.352  15
   5  13  -6 627.383 152.307  18
  -5  13   5 1434.74 268.083  15
   5  13  -5 1580.11 260.988  18
   5  13  -4 823.583 207.085  18
  -5  13   4 1181.21 257.042  15
  -5  13   3 693.808 218.646  12
  -5  13   3 717.485 188.532  15
   5  13  -3 846.502 231.278  18
  -5  13   2 17145.6 914.598  25
  -5  13   2 15076.5 937.366  12
   5  13  -2 15242.1 927.154  18
   5  13  -1 316.182 110.710  28
  -5  13   1 209.427 135.929  25
  -5  13   1 370.691 191.897  12
   5  13  -1 395.484 196.915  18
  -5  13   0 860.658 230.546  25
  -5  13   0 1267.47 273.417  12
   5  13   0 1057.54 250.840  18
   5  13   0 849.343 215.851  22
   5  13   0 1157.66 224.567  28
  -5  13  -1 604.296 205.889  25
   5  13   1 400.888 147.325  28
   5  13   1 505.047 213.973  22
  -5  13  -1 492.713 184.433  12
  -5  13  -2 232.044 131.424  25
  -5  13  -2 138.640 99.1849  12
   5  13   2 368.705 176.660  22
   5  13   2 231.867 122.979  28
   5  13   3 2831.80 359.372  22
  -5  13  -3 2607.06 307.230  12
  -5  13  -3 3048.22 348.960  25
   5  13   3 2352.79 272.938  28
  -5  13  -4 7592.22 483.952  25
   5  13   4 4662.08 337.228  28
   5  13   4 7032.24 492.751  22
  -5  13  -4 5183.20 358.727  12
  -5  13  -4 5808.65 375.014  26
   5  14  -5-40.9039 90.3976  18
  -5  14   5 186.200 96.4986  15
  -5  14   4 10571.5 545.097  13
   5  14  -4 10721.3 620.865  18
  -5  14   4 11575.4 630.377  15
   5  14  -3 775.223 179.372  18
  -5  14   2 23.4208 129.375  12
   5  14  -2 54.0684 106.675  18
  -5  14   1 5587.24 469.352  25
  -5  14   1 5080.31 478.578  12
   5  14  -1 5132.66 458.598  18
  -5  14   0 6789.40 519.071  25
   5  14   0 6211.22 466.866  22
  -5  14   0 5699.62 494.989  12
   5  14   0 5606.99 470.293  18
  -5  14  -1 130.849 104.075  25
  -5  14  -1 83.1825 94.5136  12
   5  14   1 66.8185 94.2552  22
   5  14   1 92.8967 84.9781  18
  -5  14  -2 1891.58 257.960  25
   5  14   2 1865.38 258.628  22
  -5  14  -2 1950.37 249.731  12
   5  14   2 1591.70 202.839  18
  -5  14  -3 574.962 143.613  25
   5  14   3 278.176 115.204  22
   5  15  -3 77.2243 66.5254  18
  -5  15   2 378.676 113.859  13
   5  15  -2 819.667 156.586  18
  -5  15   1 403.834 122.105  13
   5  15  -1 404.015 125.439  18
  -5  15   0 1305.21 190.928  13
  -5  15   0 761.796 154.123  12
   5  15   0 1410.83 190.432  18
  -5  15  -1 306.630 102.229  25
   6   0 -12 2833.63 284.883  20
   6   0 -12 2922.94 302.470  14
   6   0 -11 230.838 142.926  14
   6   0 -11 47.4579 118.447  27
   6   0 -10 8945.42 716.852  14
   6   0 -10 9688.06 735.832  27
   6   0  -9 81.2070 115.140  14
   6   0  -9-3.70046 117.883  27
   6   0  -8 20212.2 1123.25  14
   6   0  -8 20187.3 1085.79  10
   6   0  -7 91.8473 146.971  14
   6   0  -7 342.947 182.849  10
   6   0  -6 3732.40 431.824  10
   6   0  -5 29.6563 100.935  10
   6   0  -4 75901.9 2146.62   7
   6   0  -3 0.38247 90.7972   7
   6   0  -2 77240.4 2151.41   7
   6   0  -1 65.0297 114.293   7
   6   0   0 44360.4 1532.69   7
   6   0   1 88.2615 95.9315   7
   6   0   2 5306.92 493.000   7
   6   0   3 165.822 149.488   7
   6   0   3 85.7187 107.884   6
  -6   0  -4 77917.2 2346.28   8
  -6   0  -5 88.8141 137.008  11
  -6   0  -6 2637.91 366.613  11
  -6   0  -7 58.3908 110.346  11
  -6   0  -8 19997.9 946.414  11
  -6   0  -9 96.2843 96.5439  11
   6   0   9 79.6448 120.696  19
   6   1 -12 3754.56 340.665  20
   6  -1 -12 3655.65 342.914  14
   6   1 -12 4025.52 344.919  14
   6  -1 -11 94.3817 100.376  14
   6   1 -11 131.733 122.664  14
   6  -1 -11 9.74415 95.7609  27
   6  -1 -10 520.929 201.450  14
   6   1 -10 509.311 196.405  14
   6   1 -10 539.916 195.010  27
   6  -1 -10 1078.31 261.157  27
   6  -1  -9 18342.4 1093.23  14
   6   1  -9 18629.2 1080.30  14
   6  -1  -9 19060.7 1076.57  27
   6   1  -9 18654.8 1083.30  27
   6  -1  -8 11312.3 829.430  14
   6   1  -8 10774.8 798.153  14
   6   1  -8 10569.7 777.547  10
   6  -1  -8 10855.6 765.668  10
   6   1  -8 10264.9 778.319  27
   6  -1  -7 34440.3 1455.22  14
   6   1  -7 33655.5 1434.74  14
   6   1  -7 32566.3 1438.98  18
   6   1  -7 32932.1 1397.64  10
   6  -1  -7 34760.4 1410.43  10
   6   1  -6 3700.53 421.655  10
   6  -1  -6 3284.11 399.058  10
   6  -1  -5 19740.2 979.390   7
   6   1  -5 18474.3 926.486  10
   6  -1  -5 18775.2 938.917  10
   6  -1  -4 5105.86 477.934   7
   6   1  -4 4870.16 440.314   7
   6   1  -4 4235.24 412.919  10
   6  -1  -3 29239.3 1208.06   7
   6   1  -3 32094.2 1210.64   7
   6  -1  -2 515.048 161.712   7
   6   1  -2 396.462 159.189   7
   6  -1  -1 128238. 3130.87   7
   6   1  -1 133359. 3141.47   7
   6  -1   0 1060.06 225.016   7
   6   1   0 811.029 205.661   7
   6   1   1 2125.00 307.079   7
   6  -1   1 2278.91 314.148   7
   6  -1   2 19365.8 972.389   7
   6   1   2 18419.7 964.354   7
   6   1   2 18626.1 950.201   6
   6   1   3 22836.4 1051.21   6
  -6  -1  -3 21656.2 1065.48   8
  -6  -1  -4 1107.10 247.503   8
  -6   1  -4 1221.42 269.849   8
   6   1   5 401.735 159.674  23
  -6   1  -5 375.314 164.809  11
  -6   1  -6 332.884 188.707  11
  -6  -1  -6 333.483 153.810  11
  -6   1  -7 224.370 146.515  11
  -6  -1  -7-13.9548 148.672  11
  -6   1  -8 4496.67 442.582  11
  -6  -1  -8 5006.74 447.481  11
  -6   1  -9 27491.5 993.755  11
  -6  -1  -9 27172.8 963.211  11
   6   1   9 27594.8 1027.08  19
   6  -1   9 29160.8 1073.90  19
   6  -2 -12 29.9077 86.8785  14
   6   2 -12 178.771 91.7507  14
   6   2 -12-6.57696 104.363  20
   6  -2 -11 3180.99 357.931  27
   6  -2 -11 2969.42 380.798  14
   6   2 -11 2631.32 337.816  14
   6  -2 -10 843.703 248.990  14
   6   2 -10 849.867 228.784  14
   6   2 -10 724.269 230.290  27
   6  -2 -10 1048.30 256.486  27
   6  -2  -9 7542.79 686.750  14
   6   2  -9 6715.51 632.497  14
   6  -2  -9 8131.37 678.207  27
   6   2  -9 7143.47 668.041  27
   6  -2  -8 3729.88 479.309  14
   6   2  -8 3149.56 439.637  14
   6   2  -8 3358.42 445.687  27
   6   2  -8 3555.40 481.758  18
   6   2  -8 3293.91 433.221  10
   6  -2  -8 3350.46 410.478  10
   6  -2  -7 109144. 2986.42  14
   6   2  -7 108394. 2955.97  14
   6  -2  -7 113293. 2829.18  21
   6   2  -7 101813. 2952.44  18
   6   2  -7 107843. 2927.68  10
   6  -2  -7 105736. 2852.84  10
   6   2  -7 105022. 2910.37  27
   6  -2  -6 19494.4 1009.12   7
   6   2  -6 18932.6 1004.04  10
   6  -2  -6 20162.3 997.100  10
   6  -2  -5 5296.58 499.373   7
   6   2  -5 4990.34 468.792  10
   6  -2  -5 5043.19 469.810  10
   6  -2  -4 8723.18 634.597   7
   6   2  -4 7896.05 573.193  10
   6  -2  -3 34290.7 1332.92   7
   6   2  -3 33903.3 1241.06   7
   6   2  -3 33083.7 1203.65   4
   6  -2  -2 26.3290 98.6628   7
   6   2  -2 178.467 114.297   7
   6  -2  -1 190702. 4121.66   7
   6   2  -1 174929. 3970.03   7
   6  -2   0 6979.20 553.816   7
   6   2   0 7374.16 567.866   7
   6   2   0 7026.54 557.637   6
   6  -2   1 6260.50 539.387   7
   6   2   1 5048.20 482.828   7
   6   2   1 5095.29 489.720   6
   6  -2   2 1255.73 254.615   7
   6   2   2 1145.28 247.774   6
   6  -2   3 57942.8 1879.20   7
   6   2   3 63043.1 1945.21   6
  -6  -2  -3 61481.3 1985.04   8
  -6  -2  -4 3318.22 422.485   8
  -6   2  -4 3743.35 439.854   8
   6   2   5 63578.9 2119.48  23
  -6   2  -5 62338.0 2009.65  11
   6   2   6 770.013 209.755  23
  -6   2  -6 658.038 206.776  11
  -6  -2  -6 614.361 181.656  11
  -6   2  -7 41905.6 1554.75  11
  -6  -2  -7 42267.0 1518.55  11
  -6   2  -8 2277.65 318.490  11
  -6  -2  -8 2605.51 317.239  11
   6   2   8 2127.79 321.747  19
  -6   2  -9 6253.88 434.238  11
  -6  -2  -9 6434.99 407.246  11
   6   2   9 5436.90 401.721  19
   6  -2   9 5632.89 431.732  19
   6   3 -12 8338.58 492.782  20
   6  -3 -11 18.7157 101.949  14
   6   3 -11-69.3996 83.0643  14
   6  -3 -11-36.9482 93.7184  24
   6  -3 -11-17.9980 93.2394  27
   6   3 -10 5961.66 546.452  14
   6  -3 -10 4808.73 481.938  27
   6  -3 -10 6257.70 594.012  14
   6  -3  -9 228.921 144.534  14
   6   3  -9 335.838 176.408  14
   6   3  -9 185.541 158.756  27
   6  -3  -8 800.184 234.699  14
   6   3  -8 292.916 158.931  14
   6   3  -8 369.914 163.478  10
   6  -3  -8 390.667 137.273  10
   6   3  -8 295.898 152.605  27
   6  -3  -7 11518.5 811.114  14
   6   3  -7 10127.7 754.486  14
   6  -3  -7 9600.19 698.576  21
   6   3  -7 9805.94 773.315  18
   6   3  -7 10160.9 756.197  10
   6  -3  -7 10661.0 725.461  10
   6   3  -7 10286.1 759.779  27
   6  -3  -6 8800.58 677.250   7
   6   3  -6 9139.59 679.826  10
   6  -3  -6 9147.40 654.435  10
   6  -3  -5 2733.86 376.310   7
   6   3  -5 3031.54 374.353  10
   6  -3  -4 22419.3 1080.90   7
   6   3  -4 23327.4 1085.29   4
   6   3  -4 24138.1 1029.64  10
   6  -3  -3 474.926 145.667   7
   6   3  -3 915.759 191.075  10
   6   3  -3 798.513 195.295   4
   6   3  -3 696.986 171.139   6
   6  -3  -2 33946.1 1359.50   7
   6   3  -2 36032.6 1283.68   7
   6   3  -2 34187.6 1302.39   6
   6  -3  -1 12111.1 751.192   7
   6   3  -1 11570.8 654.476   4
   6   3  -1 10833.9 673.958   7
   6   3  -1 9961.83 675.095   6
   6  -3   0 5988.77 530.955   7
   6   3   0 6569.76 534.548   7
   6   3   0 7363.73 582.010   6
   6  -3   1 125.605 88.4649   7
   6   3   1 189.344 118.425   7
   6   3   1 275.186 138.534   6
   6  -3   2 28728.2 1217.08   7
   6   3   2 29713.0 1269.87   6
  -6  -3  -2 30506.2 1254.10   8
   6  -3   3 25.0772 76.8536   7
   6   3   3 249.898 164.256   6
  -6  -3  -3 66.8427 106.279   8
  -6  -3  -4 352.302 165.628   8
   6   3   4 289.653 155.971  23
  -6   3  -4 275.083 153.821  11
   6   3   5 4177.18 502.334  23
  -6   3  -5 3351.42 425.634  11
   6   3   6 93.8012 116.864  23
  -6   3  -6 49.7217 136.475  11
   6   3   7 11542.1 772.064  23
  -6   3  -7 12906.9 803.155  11
   6   3   7 11059.4 760.091  19
   6   3   8 22307.6 940.574  23
  -6   3  -8 19605.2 942.559  11
  -6  -3  -8 22237.1 911.901  11
   6   3   8 20435.2 944.623  19
  -6   3  -9 7.06464 84.4739  11
   6   3   9 178.370 74.8839  19
  -6  -3  -9-24.8065 57.7925  11
   6  -3   9 39.9805 72.8030  19
   6   4 -12 2669.54 259.406  20
   6  -4 -11 4290.83 386.254  24
   6   4 -11 3863.31 409.956  20
   6  -4 -11 3901.95 358.276  17
   6  -4 -11 4483.22 441.735  14
   6   4 -11 4119.01 367.628  14
   6   4 -10 8858.15 639.163  14
   6  -4 -10 8418.63 613.549  17
   6  -4 -10 9005.23 634.497  27
   6  -4 -10 9016.71 706.993  14
   6  -4  -9 566.921 193.751  14
   6   4  -9 488.068 193.187  14
   6   4  -9 579.369 249.455  27
   6   4  -8 11918.9 826.445  14
   6   4  -8 12249.0 879.085  18
   6   4  -8 11082.3 824.743  27
   6  -4  -8 12828.9 893.960  14
   6  -4  -7 33166.7 1440.57  14
   6   4  -7 30257.0 1369.96  14
   6   4  -7 31497.2 1452.11  18
   6   4  -7 32160.3 1408.00  10
   6  -4  -7 35069.6 1360.62  10
   6   4  -7 29084.9 1356.43  27
  -6   4   7 33652.7 1438.29  15
   6  -4  -6 10994.4 774.724   7
   6   4  -6 11066.7 759.125  10
   6  -4  -6 11193.6 728.099  10
   6  -4  -5 1571.59 289.482   7
   6   4  -5 1677.90 286.012  10
   6  -4  -4 52766.5 1814.47   7
   6   4  -4 54909.9 1843.87   4
   6   4  -4 53048.2 1681.65  10
   6  -4  -3 36354.6 1433.47   7
   6   4  -3 38415.8 1452.48   4
   6   4  -3 37165.3 1270.73  10
   6   4  -3 38108.8 1357.40   6
   6  -4  -2 17868.3 953.688   7
   6   4  -2 17998.1 914.626   4
   6   4  -2 15893.5 858.234   6
   6   4  -1 14928.4 803.671   4
   6  -4  -1 14245.0 844.682   7
   6   4  -1 14254.7 778.338   7
   6   4  -1 14850.2 833.979   6
   6   4   0 29835.6 1176.09   4
   6  -4   0 27953.8 1216.80   7
   6   4   0 25454.4 1166.71   6
   6  -4   1 7450.58 591.525   7
  -6   4  -1 8604.03 611.324   3
   6   4   1 7794.72 623.343   6
  -6  -4  -1 8214.91 577.801   8
   6  -4   2 6293.97 540.144   7
  -6   4  -2 5631.35 502.086   3
   6   4   2 6150.24 559.342   6
  -6  -4  -2 6261.06 521.437   8
  -6   4  -3 9061.92 666.510   3
  -6  -4  -3 7385.32 609.140   8
   6   4   4 47411.3 1828.56  23
  -6   4  -4 43280.3 1641.81  11
   6   4   5 1023.35 260.359  23
  -6   4  -5 1216.36 271.334  11
   6   4   6 5713.38 587.242  23
  -6   4  -6 4494.28 493.821  11
   6   4   6 4283.43 472.391  19
   6   4   7 9866.34 722.214  23
  -6   4  -7 9304.91 679.243  11
   6   4   8 7648.98 534.972  23
  -6   4  -8 7506.34 541.264  11
   6  -4   8 6759.77 521.294  19
  -6   4  -9 98.0439 85.3573  11
   6  -4   9 11.4861 75.5053  19
   6   5 -11 1124.71 222.908  20
   6  -5 -11 1382.15 220.495  17
   6  -5 -11 1252.13 229.328  14
   6  -5 -10 210.379 158.919  14
   6   5 -10 267.960 127.754  14
   6  -5 -10-72.2064 99.2038  27
   6   5 -10 175.467 150.358  20
   6  -5 -10 261.059 135.832  17
   6   5  -9 13045.5 820.510  14
   6   5  -9 14889.0 922.355  18
   6  -5  -9 13790.8 903.993  14
   6   5  -8 43634.8 1675.74  14
   6   5  -8 42217.2 1744.80  18
  -6   5   8 50866.8 1784.95  15
   6   5  -8 43498.5 1758.49  27
   6  -5  -8 49725.3 1832.94  14
   6  -5  -7 1691.49 313.706  14
   6   5  -7 2197.69 358.426  14
   6   5  -7 1918.51 348.359  18
   6   5  -7 2082.83 347.112  10
   6   5  -7 2050.32 354.615  27
  -6   5   7 2370.54 375.354  15
   6   5  -6 1296.58 256.717  14
   6  -5  -6 1289.29 283.781  21
   6   5  -6 1113.82 268.209  18
   6   5  -6 1629.94 291.716  10
   6  -5  -6 1214.03 238.990  10
   6   5  -6 1322.14 268.798  27
  -6   5   6 1662.57 320.571  15
   6  -5  -5 121126. 3159.63   7
   6   5  -5 114556. 2968.10  10
   6  -5  -4 2740.58 383.801   7
   6   5  -4 3347.21 439.436   4
   6  -5  -3 1738.20 302.572   7
   6   5  -3 2419.93 372.835   4
   6   5  -3 2020.14 293.203   6
  -6   5   2 59383.8 1785.08   3
   6  -5  -2 55874.2 1872.13   7
   6   5  -2 55027.9 1831.92   4
  -6   5   1 81584.6 2237.22   3
   6   5  -1 80159.8 2290.69   4
   6  -5  -1 86683.1 2400.93   7
  -6   5   0 285.287 125.417   3
   6  -5   0 14.1473 109.607   7
   6   5   0 130.336 107.016   6
   6   5   1 6484.50 557.390   4
  -6   5  -1 7256.21 594.416   3
   6  -5   1 7292.23 592.328   7
  -6   5  -2 261.181 139.344   3
   6   5   3 5008.00 552.362  23
   6   5   3 5245.49 551.830  22
  -6   5  -3 5228.50 522.313  11
  -6   5  -3 6121.02 569.168   3
  -6   5  -3 4770.80 512.425  16
   6   5   4 533.049 187.103  23
  -6   5  -4 344.974 166.871  11
   6  -5   4 515.369 173.634  19
   6   5   5 8857.12 764.720  23
  -6   5  -5 9462.15 716.189  11
   6   5   6 1650.13 326.855  23
  -6   5  -6 1831.36 311.354  11
   6  -5   6 1735.98 298.465  19
   6   5   7 662.843 221.347  23
  -6   5  -7 363.218 161.840  11
   6  -5   7 367.575 149.035  19
   6   5   8 708.774 179.538  23
  -6   5  -8 548.399 159.896  11
   6  -5   8 445.063 134.785  19
  -6   5  -9 15332.8 615.859  11
   6   6 -11 2744.37 306.668  20
   6  -6 -11 3406.17 318.163  17
   6   6 -10 7808.86 612.194  20
   6  -6 -10 8008.38 584.936  17
   6  -6 -10 8814.62 621.832  14
   6   6  -9 6268.60 525.971  14
   6   6  -9 6486.69 602.273  20
   6   6  -9 7243.26 626.342  18
   6  -6  -9 6738.85 597.168  14
   6   6  -8 5288.72 521.291  14
   6   6  -8 5061.90 555.871  18
  -6   6   8 6104.01 591.014  15
   6  -6  -8 6891.87 617.544  14
   6   6  -7 50178.0 1782.74  14
   6   6  -7 45772.9 1833.61  18
  -6   6   7 47741.6 1845.59  15
   6   6  -6 38554.3 1555.14  14
   6   6  -6 41540.0 1706.32  18
  -6   6   6 38310.2 1645.13  15
   6  -6  -5 3569.62 438.533  21
   6   6  -5 4136.47 496.896  18
   6   6  -5 3845.13 491.522   4
   6   6  -5 2782.61 397.551  28
   6   6  -5 3622.55 443.309  26
  -6   6   5 2586.53 400.057  15
   6  -6  -4 46997.7 1744.83   7
   6   6  -4 47856.6 1803.96   4
   6  -6  -3 23857.9 1180.84   7
   6   6  -3 24908.0 1237.53   4
  -6   6   3 25692.5 1170.87   3
  -6   6   2 168.305 114.677   3
   6  -6  -2-59.6083 97.4679   7
   6   6  -2 122.751 146.966   4
  -6   6   1 41618.4 1579.79   3
   6  -6  -1 41720.2 1585.58   7
   6   6  -1 43383.4 1623.71   4
  -6   6   0 22437.3 1084.12   3
   6   6   0 21481.1 1088.93   4
   6  -6   0 19771.8 1042.46   7
  -6   6  -1 1934.47 319.590   3
   6  -6   1 1944.63 309.649   7
   6   6   1 1838.11 318.304   4
   6   6   2 3710.59 449.704   4
   6   6   2 2385.71 388.157  23
   6   6   2 3051.67 415.936  22
  -6   6  -2 3339.20 425.327  11
  -6   6  -2 3081.89 410.544   3
  -6   6  -2 3247.65 413.780  16
   6   6   3 23053.5 1261.90  23
   6   6   3 26423.1 1305.83  22
  -6   6  -3 24065.1 1176.45  11
  -6   6  -3 23928.8 1199.97  16
   6   6   4 20284.5 1177.89  23
   6   6   4 20145.4 1146.20  22
  -6   6  -4 20252.4 1079.27  11
   6   6   5 18002.2 1091.04  23
  -6   6  -5 15939.2 942.882  11
   6   6   6 2151.57 370.349  23
  -6   6  -6 2100.33 334.608  11
   6   6   7 17595.7 952.885  23
  -6   6  -7 18494.2 914.179  11
  -6   6  -8 9537.87 548.152  25
   6   6   8 9402.29 566.420  23
  -6   6  -8 9513.27 558.014  11
   6   7 -11 1038.31 171.231  20
   6  -7 -11 891.062 154.074  17
   6   7 -10 3217.65 359.420  20
   6  -7 -10 4761.25 428.512  17
   6   7  -9 67.2564 125.710  20
  -6   7   9 32.7340 110.447  15
   6   7  -8 183.206 125.228  14
  -6   7   8 369.837 197.481  15
   6   7  -8 143.882 144.406  20
   6   7  -8 392.546 164.179  18
   6   7  -7 22378.6 1106.26  14
   6   7  -7 22168.9 1141.35  20
   6   7  -7 19939.1 1164.87  18
  -6   7   7 20817.3 1173.38  15
   6   7  -6 15149.6 914.972  14
   6   7  -6 13959.5 973.544  18
  -6   7   6 15694.0 1016.45  15
   6   7  -6 14980.2 931.442  26
   6   7  -5 9492.12 784.133  18
  -6   7   5 9002.35 762.849  15
   6   7  -5 8998.88 723.867  28
   6   7  -5 9435.64 738.625  26
   6  -7  -4 57284.2 1934.94  21
   6   7  -4 53871.0 1985.65  18
   6   7  -4 55722.0 1949.77  28
  -6   7   4 54684.7 2008.76  15
   6   7  -4 52022.1 1901.19  26
  -6   7   3 813.744 234.085   3
   6  -7  -3 706.832 230.100   7
   6   7  -3 798.281 255.771   4
  -6   7   2 7369.45 627.813   3
   6  -7  -2 7349.80 635.602   7
   6   7  -2 5700.09 584.452   4
  -6   7   1 4614.24 509.826   3
   6  -7  -1 4390.90 480.392   7
   6   7  -1 3469.86 448.516   4
  -6   7   0 5312.10 534.471   3
   6   7   0 5889.41 578.142   4
   6  -7   0 5608.34 536.692   7
  -6   7  -1 7900.97 645.038  25
   6   7   1 7330.94 650.333  23
   6   7   1 6282.33 613.782  22
   6   7   1 6712.45 620.042   4
  -6   7  -1 7546.78 643.457   3
  -6   7  -1 7725.18 676.766  16
   6   7   2 7807.00 705.642  23
   6   7   2 7165.31 663.403  22
  -6   7  -2 8239.92 678.332  11
  -6   7  -2 7570.49 677.214  16
   6   7   3 1168.26 298.795  23
   6   7   3 1008.63 257.978  22
  -6   7  -3 1128.83 274.462  11
  -6   7  -3 1290.75 272.644  16
   6   7   4 5937.98 633.897  23
   6   7   4 5685.87 595.105  22
  -6   7  -4 5855.67 577.820  11
   6   7   5 955.234 271.792  23
  -6   7  -5 1161.76 274.618  11
   6   7   6 1390.89 303.794  23
  -6   7  -6 1112.24 233.636  11
  -6   7  -7 479.983 145.088  25
   6   7   7 824.976 213.300  23
  -6   7  -7 410.333 154.264  11
  -6   7  -8 7087.11 417.874  25
   6   7   8 7363.42 458.054  23
   6   8 -10 2294.34 271.653  20
   6  -8 -10 2478.11 292.245  17
   6   8  -9 3199.14 365.286  20
   6   8  -9 3761.56 398.899  18
  -6   8   9 3138.98 354.283  15
   6   8  -8 6556.88 560.386  20
   6   8  -8 7047.68 607.703  18
  -6   8   8 5904.58 564.184  15
   6   8  -7 17365.6 1045.07  18
  -6   8   7 17620.8 1066.68  15
   6   8  -7 18720.5 1031.66  26
   6   8  -6 4039.94 518.163  18
  -6   8   6 3856.87 501.995  15
   6   8  -6 4376.46 474.421  14
   6   8  -6 5016.19 541.177  26
   6   8  -5 12663.1 925.005  18
  -6   8   5 12545.4 916.462  15
   6   8  -5 11916.1 852.432  28
   6   8  -5 11687.6 845.893  26
   6   8  -4 3225.13 460.450  18
  -6   8   4 3503.05 481.912  15
   6   8  -4 3320.42 439.417  28
   6   8  -4 3857.04 488.645  26
   6   8  -3 32260.4 1464.42  18
  -6   8   3 32168.4 1399.92  16
  -6   8   3 32160.7 1466.35  15
   6   8  -3 28599.2 1368.13  28
   6   8  -3 31434.8 1423.42  26
   6   8  -2 3359.79 444.251  18
   6   8  -2 3572.73 458.356  28
  -6   8   2 3679.46 459.192  16
  -6   8   2 3172.85 417.197  15
   6   8  -1 10798.7 791.966  22
   6   8  -1 11666.4 802.557  18
  -6   8   1 10797.1 810.787  16
  -6   8   0 1684.18 301.332  25
   6   8   0 2378.08 368.621  22
  -6   8   0 2767.15 417.765  16
   6   8   1 11471.0 829.339  23
   6   8   1 10938.0 828.859  22
  -6   8  -1 12148.9 827.676  25
  -6   8  -1 10324.3 804.319  16
  -6   8  -2 4962.73 542.053  25
   6   8   2 4909.01 548.289  23
   6   8   2 3981.97 510.809  22
  -6   8  -2 4191.79 511.265  16
  -6   8  -3 13507.0 899.991  25
   6   8   3 12891.3 905.529  23
   6   8   3 11884.2 890.150  22
  -6   8  -3 12823.1 872.137  11
  -6   8  -3 12258.8 855.372  16
  -6   8  -4 6696.46 618.497  25
   6   8   4 6500.19 641.486  23
   6   8   4 6646.55 647.803  22
  -6   8  -4 5818.34 578.813  11
  -6   8  -4 6840.37 589.206  16
  -6   8  -5 2347.29 359.696  25
   6   8   5 2297.51 373.588  23
  -6   8  -5 2298.71 349.290  11
  -6   8  -6 7263.81 572.765  25
   6   8   6 7837.89 626.852  23
  -6   8  -6 7082.01 557.739  11
  -6   8  -7 12847.7 662.899  25
   6   8   7 12542.0 697.244  23
   6  -9 -10 25.0839 66.6925  17
   6   9  -9 5834.72 436.136  20
   6   9  -9 6649.44 464.571  18
   6  -9  -9 5850.81 477.670  17
  -6   9   9 5435.01 438.943  15
   6   9  -8 14440.4 827.575  18
  -6   9   8 13482.0 830.756  15
   6   9  -7 256.141 143.812  18
  -6   9   7 544.117 215.352  15
   6   9  -6 7926.83 688.477  26
   6   9  -6 7793.50 699.006  18
  -6   9   6 7535.52 709.986  15
   6   9  -5 46280.2 1651.77  14
   6   9  -5 45154.0 1770.66  26
   6   9  -5 42521.4 1776.30  18
  -6   9   5 40710.6 1761.78  15
   6   9  -4 2895.08 416.784  28
   6   9  -4 3210.87 467.790  18
  -6   9   4 3348.18 482.624  15
   6   9  -4 3477.02 461.821  26
   6   9  -3 6285.12 636.016  18
  -6   9   3 6845.53 621.118  16
  -6   9   3 5645.11 602.807  15
   6   9  -3 6355.05 621.634  28
   6   9  -2 20696.5 1151.40  28
   6   9  -2 23421.8 1222.99  18
  -6   9   2 22465.0 1192.46  16
  -6   9   2 21775.1 1162.84  15
  -6   9   1 34409.2 1431.52  25
   6   9  -1 35964.9 1523.75  22
   6   9  -1 34655.8 1494.57  18
  -6   9   1 34047.9 1531.39  16
   6   9  -1 31131.1 1454.20  28
  -6   9   0 1443.76 293.652  25
   6   9   0 1530.29 319.882  22
  -6   9   0 1550.51 324.989  16
  -6   9  -1 2183.68 358.033  25
   6   9   1 2265.62 378.003  22
  -6   9  -1 2298.05 385.654  16
  -6   9  -2 1499.81 311.135  25
   6   9   2 2080.61 357.196  23
   6   9   2 1548.64 347.971  22
  -6   9  -2 1552.42 310.601  16
   6   9   3 3685.17 471.258  23
   6   9   3 2856.92 437.338  22
  -6   9  -3 3229.89 429.277  16
  -6   9  -3 3674.64 461.553  25
  -6   9  -4 433.924 191.636  25
   6   9   4 182.341 156.545  23
   6   9   4 242.751 137.662  22
  -6   9  -4 567.400 175.820  16
  -6   9  -5 1505.42 285.485  25
   6   9   5 776.738 233.035  23
  -6   9  -6 28047.9 1098.16  25
   6   9   6 25936.0 1094.66  23
  -6   9  -7 1992.61 223.830  25
   6   9   7 1685.54 223.331  23
  -6   9  -7 1876.62 239.866  26
   6 -10  -9 1368.23 201.406  17
  -6  10   9 1225.80 182.915  15
   6  10  -8 2144.64 289.805  18
  -6  10   8 1751.51 284.737  15
   6  10  -7 21906.7 1082.40  18
  -6  10   7 23606.1 1150.95  15
   6  10  -6 19754.7 1085.12  18
  -6  10   6 19715.5 1127.79  15
   6  10  -5 344.488 203.869  18
  -6  10   5 105.331 154.912  15
   6  10  -5 110.376 154.056  26
  -6  10   4 16644.8 957.397  12
   6  10  -4 13571.7 948.850  18
  -6  10   4 14960.2 988.856  15
   6  10  -4 14218.9 924.915  28
  -6  10   3 2199.98 368.445  12
   6  10  -3 1916.71 358.489  18
  -6  10   3 1730.04 310.814  16
  -6  10   3 1709.40 345.961  15
   6  10  -3 2183.26 369.700  28
   6  10  -2 1701.84 329.360  18
  -6  10   2 1619.57 317.897  16
   6  10  -2 1832.38 336.453  28
  -6  10   2 1704.63 323.685  15
  -6  10   1 3797.19 459.849  25
   6  10  -1 4665.76 525.357  22
   6  10  -1 4547.32 517.657  18
  -6  10   1 4599.84 536.335  16
   6  10  -1 3791.62 485.916  28
  -6  10   0 19487.0 1078.54  25
   6  10   0 17940.8 1092.58  22
   6  10   0 19203.8 1055.14  18
  -6  10   0 18635.6 1105.74  16
   6  10   0 20019.9 1125.29  28
  -6  10  -1 154.358 151.216  25
   6  10   1 173.303 186.497  22
  -6  10  -1-54.8411 156.516  16
  -6  10  -2 913.972 238.767  25
   6  10   2 1193.32 302.975  22
  -6  10  -2 1041.92 265.612  16
  -6  10  -3 4296.95 485.587  25
   6  10   3 3652.71 433.883  23
   6  10   3 3160.11 436.214  22
  -6  10  -3 3615.91 440.109  16
  -6  10  -4 22954.9 1092.97  25
   6  10   4 22600.5 1060.85  23
   6  10   4 19511.6 1061.39  22
  -6  10  -5 1576.36 266.136  25
   6  10   5 1340.21 247.365  23
  -6  10  -6 1112.62 197.292  26
  -6  10  -6 926.540 177.586  25
   6  10   6 933.343 179.912  23
   6  11  -8 1603.77 208.930  18
   6 -11  -8 1623.13 220.973  17
  -6  11   8 1555.64 230.564  15
   6  11  -7 17176.3 845.852  18
  -6  11   7 16354.5 885.473  15
   6  11  -6 4147.67 448.143  18
  -6  11   6 4677.31 507.050  15
   6  11  -5 4326.37 494.337  18
  -6  11   5 4657.52 520.584  15
   6  11  -4 1493.84 289.484  28
  -6  11   4 2156.85 342.355  12
   6  11  -4 1583.02 329.313  18
  -6  11   4 1629.49 337.837  15
  -6  11   3 294.939 158.486  12
   6  11  -3 50.8391 130.482  18
   6  11  -3 3.93823 128.340  28
  -6  11   3 336.772 164.931  15
  -6  11   2 5796.19 539.142  25
  -6  11   2 5911.10 594.479  12
   6  11  -2 6026.95 603.278  18
   6  11  -2 5311.22 549.977  28
  -6  11   1 164.011 116.859  25
   6  11  -1-40.0614 107.064  18
  -6  11   1 53.1596 122.776  16
   6  11  -1 14.2437 130.192  28
  -6  11   0 6167.22 585.912  25
   6  11   0 6171.16 608.290  22
   6  11   0 6678.58 601.793  18
  -6  11   0 7213.05 648.253  16
   6  11   0 6370.21 597.774  28
  -6  11  -1 11160.6 786.427  25
   6  11   1 11334.8 832.761  22
   6  11   1 12081.9 762.955  18
  -6  11  -1 10731.9 797.575  16
   6  11   1 10842.5 772.208  28
  -6  11  -2 1303.69 246.904  25
   6  11   2 1720.92 319.260  22
  -6  11  -3 3210.46 399.229  25
   6  11   3 4169.30 482.520  22
  -6  11  -4 539.412 159.908  26
  -6  11  -4 441.383 154.294  25
   6  11   4 427.623 126.314  23
  -6  11  -5 3738.65 349.898  25
   6  11   5 3606.44 314.129  23
  -6  11  -5 3126.98 317.187  26
   6  12  -7 4288.93 344.824  18
   6 -12  -7 3968.21 310.747  17
  -6  12   7 4216.02 387.242  15
   6  12  -6 3649.37 377.378  18
  -6  12   6 3846.36 409.734  15
   6  12  -5 5287.38 498.427  18
  -6  12   5 5930.57 535.590  15
  -6  12   4 102.100 92.4940  12
  -6  12   4 218.639 152.727  15
   6  12  -4 64.6771 135.906  18
  -6  12   3 1670.35 309.995  12
   6  12  -3 1894.51 324.251  18
   6  12  -3 2576.48 347.517  28
  -6  12   3 1846.73 300.201  15
  -6  12   2 1654.93 278.162  25
  -6  12   2 982.616 264.628  12
   6  12  -2 1333.24 283.780  18
   6  12  -2 1380.48 271.937  28
  -6  12   1 7135.65 594.764  25
  -6  12   1 7850.13 662.276  12
   6  12  -1 8544.34 661.850  18
   6  12  -1 8033.53 639.920  28
  -6  12   0 1255.76 266.874  25
   6  12   0 1003.05 248.565  22
  -6  12   0 740.571 249.646  12
   6  12   0 402.373 168.596  18
   6  12   0 1003.44 238.916  28
  -6  12  -1 6759.13 570.066  25
   6  12   1 7768.28 634.202  22
   6  12   1 7187.50 538.353  18
   6  12   1 6496.23 552.278  28
  -6  12  -2 4003.65 419.894  25
   6  12   2 3380.72 410.319  22
   6  12   2 4189.47 422.542  28
  -6  12  -3 11010.7 666.429  25
   6  12   3 10539.3 685.403  22
   6  12   3 9753.09 615.520  28
  -6  12  -4 254.804 94.4514  26
  -6  12  -4 410.312 136.471  25
  -6  12  -4 110.611 74.8268  12
   6  12   4 358.093 122.656  28
   6  13  -6 891.197 154.074  18
  -6  13   6 668.829 149.440  15
   6  13  -5 717.981 169.661  18
  -6  13   5 1017.62 197.472  15
   6  13  -4 121.659 98.7500  18
  -6  13   4-5.52868 87.7291  15
  -6  13   3 1651.07 285.739  12
   6  13  -3 1761.90 279.379  18
  -6  13   3 2014.02 272.177  15
  -6  13   2 15846.4 782.572  25
  -6  13   2 16520.2 887.997  12
   6  13  -2 16913.4 879.993  18
   6  13  -2 17381.0 831.368  28
  -6  13   1 8698.59 589.915  25
  -6  13   1 8569.31 638.993  12
   6  13  -1 8540.38 603.734  18
   6  13  -1 9478.35 601.767  28
  -6  13   0 72.6927 85.5816  25
   6  13   0 32.6944 89.1434  22
  -6  13   0 77.4123 107.445  12
   6  13   0 88.3164 93.6477  18
   6  13   0 139.241 90.9711  28
  -6  13  -1 103.926 95.5351  25
   6  13   1-32.9772 122.635  22
  -6  13  -1-49.0762 97.4553  12
   6  13   1 118.932 94.9573  18
   6  13   1-20.1871 91.4756  28
   6  13   2 4149.43 353.508  28
  -6  13  -2 4680.98 405.540  25
  -6  13  -2 4672.77 411.115  12
  -6  13  -3 1263.24 199.038  25
  -6  13  -3 1618.42 210.354  12
   6  13   3 1156.79 169.196  28
   6  14  -4 1849.24 220.463  18
   6  14  -3 121.418 100.567  18
  -6  14   2 1542.42 238.309  12
   6  14  -2 2038.31 255.180  18
  -6  14   1-159.688 92.0708  25
  -6  14   1 60.0734 89.6738  12
   6  14  -1 83.9944 81.6332  18
  -6  14   0 3833.10 322.600  25
  -6  14   0 2998.92 315.590  12
   6  14   0 3409.26 295.760  18
  -6  14  -1 422.170 116.747  25
  -6  14  -1 421.209 126.880  12
   7   0 -12 983.171 163.863  14
   7   0 -11 46.6573 99.6207  14
   7   0 -11 65.4222 112.345  27
   7   0 -10 25244.2 1210.28  14
   7   0 -10 22378.9 1144.54  27
   7   0  -9 94.3102 126.248  14
   7   0  -9-173.719 176.571  27
   7   0  -8 34897.1 1542.50  14
   7   0  -7 214.259 154.679  14
   7   0  -7 100.916 185.791  10
   7   0  -6 32032.9 1384.23  14
   7   0  -6 28608.4 1303.99  10
   7   0  -5 230.222 146.709  10
   7   0  -4 31774.8 1338.18   7
   7   0  -3-38.9845 108.547   7
   7   0  -2 38460.6 1484.35   7
   7   0  -1-108.047 122.227   7
   7   0   0 53886.0 1830.26   7
   7   0   1-28.0696 112.059   7
   7   0   2 25703.9 1202.76   7
   7   0   2 26448.1 1212.30   6
   7   0   3-10.6163 70.6512  23
   7   0   3 73.5921 134.619  19
   7   0   4 41119.4 1688.44  19
   7   0   5 128.331 168.660  19
  -7   0  -6 28199.9 1176.26  11
   7   0   6 25236.2 1254.91  19
  -7   0  -7 92.5903 117.861  11
   7   0   7 64.9901 127.102  19
  -7   0  -8 3664.88 326.240  11
   7   0   8 4136.49 388.755  19
   7  -1 -12 458.702 119.715  14
   7   1 -12 792.324 143.188  14
   7   1 -12 784.103 146.706  20
   7  -1 -11 4864.59 441.300  27
   7  -1 -11 5424.31 482.293  14
   7   1 -11 5391.52 473.075  14
   7  -1 -10 188.386 149.050  14
   7   1 -10 60.8764 113.902  14
   7   1 -10 132.506 155.597  27
   7  -1 -10 329.854 197.135  27
   7  -1  -9 3949.08 495.782  14
   7   1  -9 3785.34 482.310  14
   7   1  -9 3469.23 462.017  27
   7  -1  -9 4460.78 508.422  27
   7  -1  -8 281.614 183.466  14
   7   1  -8 760.159 233.484  14
   7   1  -8 288.303 173.158  27
   7  -1  -7 52300.2 1912.45  14
   7   1  -7 52034.3 1915.79  14
   7  -1  -7 53553.3 1784.57  21
   7   1  -7 51066.0 1842.15  10
   7  -1  -7 49706.9 1823.81  10
   7  -1  -6 216.200 132.209  14
   7   1  -6 105.466 125.434  14
   7  -1  -6 213.658 128.362  21
   7   1  -6 167.568 132.712  18
   7   1  -6 30.4185 105.929  10
   7  -1  -6 69.2847 156.570  10
   7  -1  -5 46992.8 1726.37   7
   7   1  -5 46298.9 1663.75  10
   7  -1  -5 48502.0 1703.10  10
   7  -1  -4 11476.6 782.278   7
   7   1  -4 11298.6 731.375  10
   7  -1  -3-6.20468 119.188   7
   7   1  -3 181.556 134.250   7
   7  -1  -2 24402.6 1167.12   7
   7   1  -2 26829.7 1191.39   7
   7  -1  -1 11942.3 789.746   7
   7   1  -1 10659.4 741.056   7
   7  -1   0 527.322 187.452   7
   7   1   0 1051.72 236.271   7
   7  -1   1 22344.9 1090.69   7
   7   1   1 19935.4 1042.97   7
   7   1   1 21406.8 1080.10   6
   7  -1   2 18632.6 998.472   7
   7   1   2 18875.1 1030.76   7
   7   1   2 20726.6 1047.29   6
   7   1   3 16886.5 1011.86  19
   7  -1   3 19154.5 1078.70  19
   7  -1   3 17724.9 979.516   7
   7   1   3 19021.1 1018.20  23
   7   1   3 19336.4 1004.14   6
   7   1   4 2164.08 349.988  23
   7   1   4 1766.69 344.171  19
   7  -1   4 2392.20 386.171  19
   7   1   5 2437.67 351.748  23
  -7   1  -5 2505.77 351.865  11
   7   1   5 2944.23 428.468  19
   7  -1   5 2667.90 411.146  19
  -7   1  -6 45.2464 128.422  11
   7   1   6 108.228 135.082  19
   7  -1   6 70.0699 141.499  19
  -7   1  -7 13953.9 761.154  11
  -7  -1  -7 13487.9 718.675  11
   7   1   7 13478.7 820.314  19
   7  -1   7 15538.5 885.939  19
  -7   1  -8 547.873 135.266  11
  -7  -1  -8 344.310 111.952  11
   7   1   8 396.795 128.411  19
   7  -1   8 328.963 127.206  19
   7  -2 -11 2141.16 287.401  27
   7  -2 -11 2527.64 327.093  14
   7   2 -11 2276.14 300.457  14
   7  -2 -10 757.493 230.988  14
   7   2 -10 1001.84 228.423  14
   7  -2 -10 967.249 244.415  27
   7   2 -10 728.637 225.600  27
   7  -2  -9 5614.59 583.295  14
   7   2  -9 4598.71 516.959  14
   7   2  -9 4807.87 535.138  27
   7  -2  -9 4956.08 527.507  27
   7  -2  -8 133.990 124.709  14
   7   2  -8 127.336 117.775  14
   7   2  -8 188.945 131.832  27
   7  -2  -7 137851. 3519.11  14
   7  -2  -7 137392. 3383.60  21
   7   2  -7 128508. 3469.99  14
   7   2  -7 134202. 3540.78  18
   7   2  -7 136285. 3446.91  10
   7  -2  -7 133471. 3400.55  10
   7  -2  -6 591.433 212.792  14
   7   2  -6 306.978 170.869  14
   7  -2  -6 538.165 175.065  21
   7   2  -6 75.7880 121.243  18
   7   2  -6 247.612 139.075  10
   7  -2  -6 231.613 146.714  10
   7  -2  -5 286.574 167.816   7
   7   2  -5 65.8621 89.8513  10
   7  -2  -5 204.694 139.927  10
   7  -2  -4 233.642 155.586   7
   7   2  -4 161.261 116.101  10
   7  -2  -3 18027.2 1012.00   7
   7   2  -3 20124.7 981.093   7
   7   2  -3 18178.8 943.564   6
   7  -2  -2 101.897 119.225   7
   7   2  -2 132.602 136.721   7
   7   2  -2 188.804 126.316   6
   7  -2  -1 31325.2 1354.10   7
   7   2  -1 31146.0 1309.92   7
   7   2  -1 33407.3 1357.65   6
   7  -2   0 484.371 176.250   7
   7   2   0 462.882 167.615   7
   7   2   0 556.501 201.840   6
   7  -2   1 29268.3 1283.93   7
   7   2   1 27176.3 1254.59   7
   7   2   1 28125.5 1273.00   6
   7  -2   2 501.790 176.664   7
   7   2   2 225.226 127.865   6
   7   2   3 18306.4 1037.22  23
   7   2   3 18296.7 1044.02  19
   7  -2   3 17607.7 1030.65  19
  -7   2  -4 3174.33 400.641  11
   7   2   4 3652.31 465.089  19
   7  -2   4 3835.10 482.360  19
   7   2   4 3367.37 440.665  23
   7   2   5 7162.53 629.712  23
  -7   2  -5 6114.33 557.578  11
   7   2   5 6213.72 603.256  19
   7  -2   5 6609.39 633.820  19
   7   2   6-24.0563 100.828  23
  -7   2  -6 91.8240 124.528  11
   7   2   6 36.2944 112.258  19
   7  -2   6 132.091 145.366  19
  -7   2  -7 24185.4 1027.89  11
   7   2   7 22848.0 1063.23  19
   7  -2   7 23101.3 1088.21  19
  -7   2  -8 550.282 134.608  11
   7   2   8 507.779 136.360  19
   7  -2   8 417.972 137.416  19
   7  -3 -11 870.179 202.912  14
   7   3 -11 945.258 185.990  14
   7  -3 -11 535.476 142.045  27
   7  -3 -10 593.717 222.118  14
   7   3 -10 333.242 169.261  14
   7  -3 -10 388.533 168.417  27
   7   3  -9 6247.79 590.626  14
   7   3  -9 5930.12 590.569  27
   7  -3  -9 5163.03 551.762  14
   7  -3  -8 1486.80 310.327  14
   7   3  -8 1323.96 277.089  14
   7   3  -8 616.473 212.818  27
   7   3  -8 1575.12 368.482  18
   7  -3  -7 85936.5 2550.03  14
   7   3  -7 79452.2 2522.36  14
   7  -3  -7 80300.5 2433.84  21
   7   3  -7 81616.4 2562.61  18
   7   3  -7 85189.6 2518.88  10
   7  -3  -7 83832.0 2441.69  10
   7   3  -7 77916.3 2436.66  27
   7   3  -6 819.250 220.411  27
   7   3  -6 454.546 170.455  14
   7  -3  -6 494.816 210.277  21
   7   3  -6 119.838 120.471  18
   7   3  -6 551.529 181.744  10
   7  -3  -6 396.642 120.732  10
   7  -3  -5 13591.9 895.987   7
   7   3  -5 11771.8 777.216  10
   7  -3  -4 5799.96 575.023   7
   7   3  -4 5022.01 473.269  10
   7  -3  -3 15532.1 944.213   7
   7   3  -3 15118.2 810.817  10
   7   3  -3 16295.2 889.145   6
   7  -3  -2 11601.7 796.483   7
   7   3  -2 11357.9 722.507   7
   7   3  -2 10103.0 713.490   6
   7  -3  -1 54238.2 1861.88   7
   7   3  -1 50945.0 1737.33   7
   7   3  -1 50831.2 1782.64   6
   7  -3   0 132.184 132.116   7
   7   3   0-33.6805 79.5158   7
   7   3   0 325.709 159.662   6
   7  -3   1 47783.9 1753.27   7
   7   3   1 52375.7 1825.43   6
   7  -3   2 15002.4 897.192   7
   7   3   2 17525.2 975.591   6
  -7  -3  -2 14806.5 889.899   8
   7   3   3 4343.86 511.578  23
  -7   3  -3 3555.74 412.449  11
   7   3   3 4306.23 486.137  19
   7  -3   3 3784.68 474.866  19
   7   3   4 2708.63 404.566  23
  -7   3  -4 3109.44 397.755  11
   7  -3   4 3044.40 417.563  19
   7   3   4 2832.96 405.456  19
   7   3   5 1898.11 335.955  23
  -7   3  -5 1632.12 292.923  11
   7   3   5 1923.26 327.117  19
   7  -3   5 1913.76 344.994  19
   7   3   6 6562.57 573.165  23
  -7   3  -6 6586.19 557.044  11
   7   3   6 6877.45 590.747  19
   7  -3   6 7944.99 651.685  19
   7   3   7 281.012 127.183  23
  -7   3  -7 150.938 112.071  11
   7   3   7 213.755 132.436  19
   7  -3   7 128.141 124.491  19
  -7   3  -8 56.1230 78.8871  11
   7   3   8-32.2862 70.0491  19
   7  -3   8-23.5861 86.7500  19
   7   4 -11 2107.83 281.920  20
   7  -4 -11 2418.45 260.731  27
   7  -4 -11 2443.99 292.944  14
   7   4 -11 2114.07 253.147  14
   7   4 -10 12092.1 739.909  14
   7  -4 -10 12410.6 696.351  17
   7  -4 -10 12875.6 751.090  27
   7  -4 -10 12154.7 771.579  14
   7  -4  -9 2045.19 345.209  14
   7   4  -9 1636.61 295.533  14
   7   4  -9 1720.43 333.912  27
   7   4  -8 21864.9 1165.14  14
   7   4  -8 22372.4 1216.61  18
  -7   4   8 24818.8 1205.81  15
   7   4  -8 21616.4 1168.41  27
   7  -4  -8 25897.2 1250.87  14
   7  -4  -7 945.968 248.769  14
   7   4  -7 1159.74 299.111  14
   7   4  -7 728.172 228.095  27
   7   4  -7 1076.91 291.989  18
  -7   4   7 1086.32 283.442  15
   7   4  -6 23549.3 1205.98  14
   7  -4  -6 22236.6 1157.83  21
   7   4  -6 25996.1 1278.66  18
   7   4  -6 23395.0 1154.79  10
   7  -4  -6 21892.4 1100.84  10
   7  -4  -5 3920.33 467.293  21
   7  -4  -5 3906.11 483.805   7
   7   4  -5 4476.82 494.346  18
   7   4  -5 3794.18 432.433  10
   7   4  -5 3998.64 452.554  28
   7  -4  -4 8066.87 703.769   7
   7   4  -4 9252.09 699.973   4
   7   4  -4 9266.92 644.615  10
   7  -4  -3 1173.02 267.699   7
   7   4  -3 1160.18 244.522   6
   7  -4  -2 18667.5 1037.74   7
   7   4  -2 14052.9 860.824   6
   7  -4  -1 1109.15 264.602   7
   7   4  -1 1132.97 253.964   6
   7  -4   0 27220.6 1259.59   7
   7   4   0 27422.0 1268.02   6
   7  -4   1 1559.84 289.091   7
   7   4   1 1609.88 306.617   6
   7   4   2 26355.4 1320.39  23
  -7   4  -2 28421.5 1229.73  11
   7  -4   2 28722.0 1295.88  19
   7  -4   2 30342.6 1287.62   7
   7   4   3 8016.48 704.080  23
  -7   4  -3 7467.76 620.925  11
   7  -4   3 7367.33 639.100  19
  -7   4  -3 7391.77 651.556  16
   7   4   4 27927.7 1358.59  23
  -7   4  -4 26058.2 1209.17  11
   7   4   4 27798.8 1266.58  19
   7  -4   4 25685.2 1255.56  19
   7   4   5 2685.47 407.258  23
  -7   4  -5 2634.24 375.715  11
   7   4   5 3208.99 403.182  19
   7  -4   5 2430.89 374.036  19
   7   4   6 20867.2 1060.38  23
  -7   4  -6 19385.6 979.786  11
   7   4   6 19970.2 971.576  19
   7  -4   6 19747.1 1011.67  19
   7   4   7 2763.63 328.057  23
  -7   4  -7 3719.95 373.346  11
   7  -4   7 3060.40 354.083  19
  -7   4  -8 5338.72 377.667  11
   7  -4   8 5809.49 386.653  19
   7   5 -11 6083.27 434.452  20
   7  -5 -10 171.083 117.165  14
   7   5 -10 291.493 122.238  14
   7   5 -10 95.7784 112.052  20
   7  -5 -10 5.42378 90.3373  17
   7  -5 -10-10.9653 90.0117  27
   7  -5  -9 1558.86 283.153  14
   7   5  -9 1713.25 290.293  14
   7   5  -8 3783.80 463.888  14
   7   5  -8 3958.00 501.391  18
  -7   5   8 5980.77 572.368  15
   7  -5  -8 5236.50 528.229  14
   7   5  -7 64467.4 2195.28  14
   7   5  -7 70016.6 2319.86  18
  -7   5   7 70069.7 2326.52  15
   7   5  -7 68388.7 2193.48  27
   7   5  -6 3578.86 466.061  14
   7  -5  -6 4005.83 480.877  21
   7   5  -6 3156.07 438.990  18
   7   5  -6 3580.70 432.619  10
   7  -5  -6 3347.40 412.807  10
   7  -5  -5 1415.91 290.219  21
   7   5  -5 1490.29 306.590  18
   7   5  -5 1397.22 297.589  28
   7  -5  -4 1086.96 265.453  21
   7   5  -4 819.410 217.607  18
   7  -5  -4 926.295 256.907   7
   7   5  -4 1246.40 281.739   4
   7   5  -4 1186.20 257.429  28
   7  -5  -3 10524.4 798.426   7
   7   5  -3 10313.3 758.037   4
   7   5  -3 11491.1 745.116   6
   7  -5  -2 26838.7 1292.54   7
   7   5  -2 27874.0 1268.68   4
   7   5  -2 24333.5 1171.71   6
   7  -5  -1 22419.6 1161.88   7
   7   5  -1 22315.1 1123.81   6
   7  -5   0 3113.14 410.762   7
   7   5   0 3406.43 435.373   6
   7   5   1 15570.1 976.175  23
  -7   5  -1 14501.6 873.281  11
   7  -5   1 14702.5 900.276   7
  -7   5  -1 15286.9 962.303  16
   7   5   2 4820.65 555.233  23
  -7   5  -2 5029.47 514.819  11
  -7   5  -2 5395.01 573.628  16
   7   5   3 28919.8 1418.84  23
  -7   5  -3 29924.7 1321.08  11
   7  -5   3 30912.8 1341.08  19
  -7   5  -3 30797.5 1394.90  16
   7   5   4 3077.80 452.169  23
  -7   5  -4 2283.58 356.514  11
   7  -5   4 1895.49 313.383  19
   7   5   5 95.0750 114.646  23
  -7   5  -5-116.733 141.763  11
   7  -5   5 26.5778 96.7033  19
   7   5   6 8713.05 671.287  23
  -7   5  -6 8817.26 626.804  11
   7  -5   6 9862.66 654.980  19
   7   5   7 6667.51 500.400  23
  -7   5  -7 7025.42 506.696  11
   7  -5   7 6729.94 467.323  19
  -7   5  -8 1262.69 174.775  25
  -7   5  -8 993.853 162.863  11
   7   6 -10 2738.91 287.874  14
   7   6 -10 2473.62 307.239  20
   7  -6 -10 3082.45 334.316  17
   7  -6 -10 2868.29 300.176  27
   7   6  -9 2557.24 329.026  14
   7   6  -9 3073.45 384.924  20
   7   6  -9 3282.48 419.969  18
  -7   6   9 1863.04 289.003  15
   7   6  -8 4205.09 463.211  14
   7   6  -8 4689.97 520.811  18
  -7   6   8 4142.65 486.600  15
   7   6  -7 49661.6 1844.08  14
   7   6  -7 49718.7 1924.15  18
  -7   6   7 55439.5 2009.40  15
   7   6  -6 4685.64 528.775  14
   7   6  -6 4728.57 550.804  18
  -7   6   6 4848.21 562.071  15
   7  -6  -5 450.254 185.524  21
   7   6  -5 122.690 143.052  18
   7  -6  -5 382.344 184.083  10
   7   6  -5 217.263 132.263  28
  -7   6   5 45.9304 139.000  15
   7  -6  -4 1200.33 269.293  21
   7   6  -4 1588.12 306.111  18
   7   6  -4 1370.91 283.248  28
   7  -6  -3 2762.53 389.589  21
   7   6  -3 2532.12 371.508  18
  -7   6   3 2645.13 398.620  16
   7   6  -3 3534.41 445.495  28
   7  -6  -2 169.113 106.497  21
  -7   6   2-211.391 196.132  16
   7   6  -2 16.3287 131.714   4
   7   6  -2 46.2979 89.7020  28
   7   6  -1 11743.8 815.708  23
   7  -6  -1 14781.1 926.944   7
   7   6  -1 13354.7 860.022   4
  -7   6   1 13646.0 909.582  16
   7   6   0 842.546 253.176  23
  -7   6   0 697.457 221.484  16
   7   6   1 5700.91 609.127  23
  -7   6  -1 6638.05 636.270  16
   7   6   2 535.594 191.513  23
  -7   6  -2 999.738 245.940  11
  -7   6  -2 772.538 255.916  16
   7   6   3 10153.7 815.539  23
  -7   6  -3 9856.69 739.237  11
  -7   6  -3 10504.9 783.261  16
   7   6   4 12325.2 894.154  23
  -7   6  -4 12950.6 827.492  11
   7   6   5 4931.98 528.089  23
  -7   6  -5 4774.81 492.505  11
   7   6   6 1474.10 282.547  23
  -7   6  -6 1011.99 226.070  11
  -7   6  -7 11634.2 627.557  25
   7   6   7 10752.8 616.694  23
  -7   6  -7 11494.4 619.728  11
   7   7 -10-0.27803 88.6745  20
   7  -7 -10 58.7396 96.7045  17
   7   7  -9 105.574 81.3049  14
  -7   7   9 3.65201 92.4508  15
   7   7  -9 3.74952 92.2996  20
   7   7  -8 6848.74 564.443  14
   7   7  -8 6115.30 528.687  20
   7   7  -8 5909.81 566.882  18
  -7   7   8 5939.39 562.714  15
   7   7  -7 34402.6 1439.51  14
   7   7  -7 35421.3 1544.55  18
  -7   7   7 38155.3 1607.16  15
   7   7  -6 25167.3 1239.61  14
   7   7  -6 26416.8 1332.76  18
  -7   7   6 27505.9 1384.63  15
   7   7  -5 8071.01 713.830  18
  -7   7   5 8247.07 740.233  15
   7   7  -5 7615.87 679.989  28
   7  -7  -4 2229.07 366.495  21
   7   7  -4 2267.93 367.457  18
   7   7  -4 2260.26 374.615  28
  -7   7   4 2355.56 395.451  15
   7  -7  -3 42.5953 89.2391  21
   7   7  -3 80.0586 143.394  18
  -7   7   3 62.5815 110.709  16
   7   7  -3 255.022 171.939  28
  -7   7   3 188.700 121.112  15
   7  -7  -2 32748.8 1354.25  21
   7   7  -2 32200.2 1376.45  18
  -7   7   2 30666.6 1438.29  16
  -7   7   2 28314.9 1355.63  15
   7   7  -2 32927.4 1464.62  28
   7   7  -1 420.142 177.880  23
  -7   7   1 676.962 226.173  16
   7   7  -1 815.991 249.191  28
   7   7   0 3534.78 456.107  23
   7   7   0 3519.80 470.175  22
  -7   7   0 3354.17 466.123  16
  -7   7  -1 24363.0 1183.55  25
   7   7   1 23919.2 1245.17  23
   7   7   1 22452.3 1231.60  22
  -7   7  -1 23858.1 1263.66  16
   7   7   2 1346.99 322.876  23
  -7   7  -2 1681.78 325.844  16
   7   7   3 290.280 187.313  23
  -7   7  -3 114.647 124.350  11
  -7   7  -3-14.2665 177.591  16
   7   7   4 4647.18 535.618  23
  -7   7  -4 6110.12 570.125  11
   7   7   5 1743.91 316.194  23
  -7   7  -5 1592.19 285.003  11
  -7   7  -6 1498.80 250.148  25
   7   7   6 1905.03 299.766  23
  -7   7  -6 1574.51 253.646  11
  -7   7  -7 2566.55 265.906  25
   7   7   7 2631.20 280.471  23
   7  -8 -10 975.831 165.607  17
   7   8  -9 1106.48 236.579  18
  -7   8   9 538.475 163.258  15
   7   8  -8 8668.56 580.674  14
   7   8  -8 8585.36 651.732  18
  -7   8   8 8334.56 649.160  15
   7   8  -7 192.599 152.787  14
   7   8  -7 193.335 195.960  18
  -7   8   7 249.261 214.504  15
   7   8  -6 24030.2 1164.46  14
   7   8  -6 23493.0 1234.30  18
  -7   8   6 22187.4 1232.30  15
   7   8  -5 3543.52 472.832  18
   7   8  -5 3569.92 466.127  28
  -7   8   5 3170.70 468.350  15
   7   8  -4 130.171 128.775  18
   7   8  -4 205.791 138.757  28
  -7   8   4 272.161 184.069  15
   7   8  -3 758.665 223.933  18
  -7   8   3 777.715 212.767  16
   7   8  -3 1019.77 274.197  28
  -7   8   3 718.381 220.049  15
   7   8  -2 1873.76 333.332  18
  -7   8   2 1561.03 297.656  16
   7   8  -2 1629.14 329.625  28
  -7   8   2 1668.29 306.507  15
   7   8  -1 540.327 200.785  22
  -7   8   1 629.389 216.131  16
   7   8  -1 536.066 218.860  28
  -7   8   0 10227.1 732.628  25
   7   8   0 8948.42 707.498  23
   7   8   0 8979.25 759.781  22
  -7   8   0 8156.98 732.232  16
  -7   8  -1 3124.79 417.372  25
   7   8   1 2958.34 418.648  23
   7   8   1 3083.68 458.241  22
  -7   8  -1 3240.01 453.473  16
  -7   8  -2 27971.5 1289.34  25
   7   8   2 28770.7 1354.76  23
   7   8   2 27838.3 1393.12  22
  -7   8  -2 27556.0 1337.99  16
  -7   8  -3 14080.0 881.280  25
   7   8   3 13815.6 911.174  23
  -7   8  -3 13495.1 873.330  16
  -7   8  -4 9512.14 692.013  25
   7   8   4 8880.83 695.689  23
  -7   8  -4 9009.14 635.389  16
  -7   8  -5 1398.29 247.581  25
   7   8   5 1064.35 245.786  23
  -7   8  -6 4709.10 399.507  25
   7   8   6 4589.18 412.350  23
   7   8   7 7215.41 404.145  23
   7  -9  -9 672.967 155.466  17
  -7   9   9 440.713 119.531  15
   7   9  -8 26528.4 1103.68  18
  -7   9   8 25431.7 1105.95  15
   7   9  -7 30720.3 1326.75  18
  -7   9   7 32247.2 1383.54  15
   7   9  -6 88.9545 135.878  14
   7   9  -6 0.50651 151.749  18
  -7   9   6 245.235 168.832  15
   7   9  -5 1595.76 291.671  14
   7   9  -5 1537.85 316.258  18
  -7   9   5 1310.16 321.497  15
   7   9  -4 3647.87 473.966  18
   7   9  -4 3183.86 433.560  28
  -7   9   4 3069.45 453.306  15
   7   9  -3 1484.40 305.213  18
  -7   9   3 1328.99 284.612  16
   7   9  -3 950.728 253.501  28
  -7   9   3 926.687 271.274  15
   7   9  -2 3191.83 425.692  18
  -7   9   2 3403.18 453.524  16
  -7   9   2 3519.15 452.636  15
   7   9  -2 3194.02 455.454  28
   7   9  -1 5319.63 560.899  22
   7   9  -1 4246.45 473.616  18
  -7   9   1 4677.81 540.944  16
   7   9  -1 4914.25 551.491  28
  -7   9   0 26209.8 1216.45  25
   7   9   0 26193.1 1318.56  22
  -7   9   0 23639.2 1258.58  16
   7   9   0 25771.2 1285.05  28
  -7   9  -1 1656.54 304.776  25
   7   9   1 1863.78 314.892  23
   7   9   1 1780.94 352.609  22
  -7   9  -1 1974.80 364.391  16
  -7   9  -2 1267.08 270.942  25
   7   9   2 1039.92 248.607  23
   7   9   2 1252.58 286.984  22
  -7   9  -2 1176.79 267.322  16
  -7   9  -3 15566.1 892.308  25
   7   9   3 14501.3 876.423  23
  -7   9  -3 15544.5 894.961  16
  -7   9  -4 122.734 130.253  25
   7   9   4-119.603 166.700  23
  -7   9  -4 113.960 113.758  16
  -7   9  -5 1591.58 248.994  25
   7   9   5 1406.82 249.389  23
  -7   9  -6 2970.01 278.893  25
   7   9   6 2982.21 284.270  23
   7  10  -8 8817.57 533.251  18
  -7  10   8 7853.76 529.557  15
   7  10  -7 5568.39 484.920  18
  -7  10   7 4430.27 461.471  15
   7  10  -6 12656.9 812.940  18
  -7  10   6 11580.8 800.577  15
   7  10  -5 279.871 116.307  14
   7  10  -5 91.4646 144.553  18
  -7  10   5 288.056 177.079  15
   7  10  -4 560.300 192.540  18
   7  10  -4 507.414 202.270  28
  -7  10   4 719.819 246.811  15
  -7  10   3 67.8557 74.5295  12
   7  10  -3 85.3471 133.306  18
  -7  10   3-94.0120 137.906  16
   7  10  -3 140.076 123.109  28
  -7  10   3-55.6447 144.860  15
   7  10  -2 5020.41 530.994  18
  -7  10   2 4633.85 522.736  16
   7  10  -2 3862.72 474.822  28
   7  10  -1 3593.42 428.826  18
  -7  10   1 3546.19 458.816  16
   7  10  -1 3497.03 452.717  28
  -7  10   0 62.5206 88.8700  25
   7  10   0 123.978 163.392  22
  -7  10   0-30.6693 157.999  16
   7  10   0 204.365 163.696  28
  -7  10  -1 179.232 112.256  25
   7  10   1 515.448 200.562  22
  -7  10  -1 380.934 151.464  16
   7  10   1 86.4159 140.401  28
  -7  10  -2 123.576 121.920  25
  -7  10  -2 109.854 136.191  16
  -7  10  -3 2346.01 331.366  25
   7  10   3 2754.12 339.613  23
  -7  10  -3 3070.13 370.627  16
  -7  10  -4 9836.02 615.790  25
   7  10   4 10134.8 607.477  23
  -7  10  -5 2141.10 247.467  25
   7  10   5 2374.08 259.668  23
   7  11  -7 9580.64 563.035  18
  -7  11   7 8648.73 572.834  15
   7  11  -6 4767.96 455.884  18
  -7  11   6 5319.90 487.142  15
   7  11  -5-9.59032 144.389  18
  -7  11   5 162.013 132.018  15
   7  11  -4 3741.26 383.237  14
  -7  11   4 3963.57 411.235  12
   7  11  -4 3759.47 440.918  18
  -7  11   4 3916.01 445.063  15
  -7  11   3 434.958 152.928  12
  -7  11   3 494.393 166.994  15
   7  11  -3 384.623 178.368  18
   7  11  -3 522.486 191.699  28
  -7  11   2 4239.59 475.713  12
   7  11  -2 4230.57 457.714  18
  -7  11   2 4157.56 458.819  16
   7  11  -2 3853.57 452.362  28
  -7  11   1 6194.73 512.602  25
   7  11  -1 5998.24 531.447  18
  -7  11   1 5751.20 557.874  16
   7  11  -1 5930.58 552.757  28
  -7  11   0 147.262 120.646  25
  -7  11   0-114.193 153.010  16
   7  11   0 189.494 161.569  28
  -7  11  -1 10811.5 700.515  25
  -7  11  -1 11579.1 761.276  16
   7  11   1 11393.0 742.942  28
  -7  11  -2 261.973 130.586  25
   7  11   2 209.500 148.122  28
  -7  11  -3 281.469 130.765  25
   7  11   3 629.268 166.152  28
  -7  11  -4 1050.65 165.857  26
  -7  11  -4 1365.74 204.908  25
   7  11   4 932.045 180.701  28
   7  12  -6 14865.9 699.619  18
  -7  12   6 15838.0 744.042  15
   7  12  -5 2884.22 325.108  18
  -7  12   5 3201.10 353.954  15
  -7  12   4 635.411 158.517  12
   7  12  -4 890.667 205.981  18
  -7  12   3 7946.86 573.256  12
   7  12  -3 8319.25 596.572  18
  -7  12   3 8874.81 573.475  15
   7  12  -3 8698.91 601.014  28
  -7  12   2 369.543 157.723  12
   7  12  -2 259.244 133.778  18
   7  12  -2-35.3855 98.6646  28
  -7  12   1-57.6258 89.1606  25
  -7  12   1 83.0306 109.045  12
   7  12  -1 311.299 122.611  18
   7  12  -1 424.831 149.711  28
  -7  12   0 2463.59 298.131  25
  -7  12   0 2483.22 342.050  12
   7  12   0 2036.85 291.434  28
  -7  12  -1 2306.17 289.262  25
   7  12   1 2217.91 290.853  28
  -7  12  -2 10558.3 592.741  25
   7  12   2 10607.0 600.857  28
  -7  12  -3 8745.80 502.278  12
   7  12   3 9002.80 499.818  28
   7  13  -5 4950.56 349.463  18
   7  13  -4 2753.43 282.919  18
  -7  13   4 2287.83 235.709  15
  -7  13   3 387.885 128.449  12
   7  13  -3 334.345 110.444  18
  -7  13   2 2011.67 262.100  12
   7  13  -2 1925.34 249.545  18
   7  13  -2 1849.81 241.612  28
  -7  13   1 328.797 130.061  12
   7  13  -1 182.013 91.7276  18
   7  13  -1 529.396 144.911  28
  -7  13   0 7270.10 435.107  25
  -7  13   0 7162.42 492.862  12
   7  13   0 7718.94 473.211  28
  -7  13  -1 24.7306 64.7735  25
  -7  13  -1 283.183 111.010  12
   7  13   1 234.032 94.2102  28
  -7  13  -2 136.629 74.9901  12
   8   0 -11 220.335 140.369  14
   8   0 -11 244.224 144.735  27
   8   0 -10 14364.6 842.314  14
   8   0 -10 14820.4 855.841  27
   8   0  -9-9.00555 138.812  14
   8   0  -9-9.10846 130.264  27
   8   0  -8 5399.08 578.120  14
   8   0  -8 6049.72 589.953  27
   8   0  -7 291.565 190.379  14
   8   0  -6 8498.97 705.374  14
   8   0  -6 8163.75 657.529  21
   8   0  -6 7855.49 664.278  10
   8   0  -5 71.0827 88.9789  14
   8   0  -5 284.327 143.166  21
   8   0  -5 70.9760 77.5137  10
   8   0  -4 6295.15 580.888  21
   8   0  -4 6340.66 586.927   7
   8   0  -4 6042.73 564.951  10
   8   0  -3 92.8806 134.655   7
   8   0  -2 127056. 3324.19   7
   8   0  -1 82.2926 119.322   7
   8   0   0 49779.6 1857.78  19
   8   0   0 53407.4 1877.67   7
   8   0   1 236.982 154.577  23
   8   0   1 115.570 153.100  19
   8   0   2 30892.9 1318.31  23
   8   0   2 27617.9 1353.97  19
   8   0   3 90.7841 99.2745  23
   8   0   3-122.606 137.329  19
   8   0   4 5773.97 594.868  19
   8   0   5 151.872 120.200  19
   8   0   6 1468.82 276.946  19
   8   0   7-4.77237 87.5769  19
   8  -1 -11 21786.4 907.430  27
   8  -1 -11 21901.0 913.211  14
   8   1 -11 21844.4 909.555  14
   8  -1 -10 2281.86 334.650  14
   8   1 -10 1466.56 275.246  14
   8   1 -10 1337.02 268.562  27
   8  -1 -10 1932.07 309.940  27
   8  -1  -9 2020.76 342.983  14
   8   1  -9 1685.57 320.918  14
   8  -1  -9 1245.35 280.368  27
   8   1  -9 1556.19 302.330  27
   8  -1  -8 5552.26 584.311  14
   8   1  -8 5149.63 568.303  14
   8   1  -8 4933.80 534.637  27
   8  -1  -7 49516.0 1854.40  14
   8   1  -7 48705.8 1868.16  14
   8  -1  -7 49117.8 1750.50  21
   8  -1  -6 4033.54 475.388  14
   8   1  -6 3894.66 486.580  14
   8  -1  -6 3662.98 441.348  21
   8   1  -6 3683.71 448.826  10
   8  -1  -6 3985.56 465.510  10
   8  -1  -5 1121.49 261.652  14
   8   1  -5 632.454 214.483  14
   8  -1  -5 558.714 192.773  21
   8   1  -5 697.667 208.443  21
   8   1  -5 691.975 196.669  10
   8  -1  -5 526.148 185.114  10
   8   1  -4 14452.7 880.018  14
   8  -1  -4 14116.3 886.578  21
   8   1  -4 13828.6 867.311  21
   8  -1  -4 16231.1 964.887   7
   8   1  -4 13499.9 844.377  10
   8  -1  -3 17872.4 1034.58   7
   8   1  -3 18348.6 1011.11   7
   8  -1  -2 9780.98 754.556   7
   8   1  -2 10099.4 739.912   7
   8  -1  -1 6696.73 622.900   7
   8   1  -1 5377.00 547.350   7
   8   1   0 2989.48 405.551  23
   8   1   0 3202.22 432.858  19
   8  -1   0 2553.70 382.594  19
   8  -1   0 2974.71 411.814   7
   8   1   0 2664.92 392.203   7
   8   1   0 2733.14 393.637   6
   8  -1   1 71172.0 2151.46  23
   8   1   1 70214.6 2225.05  23
   8   1   1 68961.2 2275.97  19
   8  -1   1 70764.9 2303.61  19
   8   1   2 19671.6 1062.78  23
   8   1   2 18728.7 1088.68  19
   8  -1   2 19581.4 1113.91  19
   8   1   3 53996.9 1867.76  23
   8   1   3 51209.1 1932.29  19
   8  -1   3 53708.7 1977.34  19
   8   1   4 15287.5 884.705  23
   8   1   4 15006.5 959.384  19
   8  -1   4 14494.4 938.797  19
   8   1   5 695.568 214.060  19
   8  -1   5 612.624 208.419  19
   8   1   6 3166.34 387.642  19
   8  -1   6 3394.93 410.886  19
   8   1   7 3676.72 359.574  19
   8  -1   7 4068.45 378.271  19
   8  -2 -11 317.663 129.474  14
   8   2 -11 569.667 152.810  14
   8  -2 -11 350.597 131.884  27
   8  -2 -10 393.646 164.352  14
   8   2 -10 217.715 136.931  14
   8   2 -10 419.925 155.330  27
   8  -2 -10 524.936 188.893  27
   8  -2  -9 2677.95 393.526  14
   8   2  -9 1820.69 316.843  14
   8   2  -9 1997.97 334.767  27
   8  -2  -9 1804.56 330.566  27
   8  -2  -8 100.650 123.145  14
   8   2  -8 342.712 198.954  14
   8   2  -8 331.538 181.188  27
   8  -2  -7 975.568 256.942  14
   8   2  -7 1108.88 290.095  14
   8  -2  -7 1085.69 263.161  21
   8   2  -7 1083.50 258.359  27
   8  -2  -6 1672.50 297.910  14
   8   2  -6 1341.51 296.033  14
   8  -2  -6 1772.84 331.824  21
   8   2  -6 1717.47 321.251  18
   8   2  -6 1253.97 255.479  10
   8  -2  -6 935.139 238.188  10
   8   2  -6 1431.93 278.348  27
   8   2  -5 11544.1 824.207  14
   8  -2  -5 9864.96 758.502  21
   8   2  -5 11164.6 748.931  21
   8   2  -5 11795.7 781.101  18
   8   2  -5 9746.86 721.588  10
   8  -2  -5 10366.8 768.025  10
   8  -2  -4 1050.22 237.701  21
   8   2  -4 1465.30 278.271  21
   8   2  -4 1246.49 257.585  10
   8  -2  -3 34634.7 1440.01  21
   8  -2  -3 33526.4 1481.19   7
   8   2  -3 31047.7 1300.04  10
   8   2  -3 34893.8 1417.12   6
   8  -2  -2 16248.5 988.564   7
   8   2  -2 17378.0 966.050   7
   8   2  -2 15955.4 942.228   6
   8   2  -1 42105.6 1645.25  23
   8  -2  -1 41982.1 1653.30   7
   8   2  -1 45648.2 1679.47   6
   8  -2   0 2950.46 375.520  23
   8   2   0 3394.00 434.832  23
   8  -2   0 3052.90 392.015  21
   8  -2   0 3525.89 443.677   7
   8   2   0 3061.03 408.749  19
   8  -2   0 3161.58 434.775  19
   8   2   0 2658.33 386.274   7
   8   2   0 3345.36 432.971   6
   8   2   1 38582.0 1572.04  23
   8  -2   1 39351.9 1464.55  21
   8   2   1 36889.9 1549.62  19
   8  -2   1 34380.7 1529.88  19
   8   2   2 1318.84 295.283  23
   8   2   2 1811.75 344.124  19
   8  -2   2 1776.29 325.450  19
   8   2   3 1222.08 270.077  23
   8   2   3 1715.68 333.479  19
   8  -2   3 1130.89 274.103  19
   8   2   4 338.205 142.955  23
   8   2   4 315.548 147.823  19
   8  -2   4 633.364 200.121  19
   8   2   5 5522.30 505.004  23
  -8   2  -5 5978.11 498.332  11
   8   2   5 5680.24 549.610  19
   8  -2   5 5708.91 551.559  19
  -8   2  -6 103.344 110.726  11
   8   2   6 42.5839 111.626  19
   8  -2   6 150.276 118.572  19
  -8   2  -7 179.008 92.4168  11
   8   2   7 117.540 94.1952  19
   8  -2   7 226.674 119.270  19
   8   3 -11 6291.03 431.948  20
   8  -3 -11 6190.36 412.506  27
   8  -3 -11 6083.37 411.760  14
   8   3 -11 6439.23 427.651  14
   8   3 -10 3234.36 373.551  14
   8  -3 -10 2903.88 346.587  27
   8  -3 -10 3195.04 362.287  14
   8  -3  -9 104.597 123.179  14
   8   3  -9-121.333 146.923  14
   8   3  -9 27.7490 123.580  27
   8  -3  -8 16820.4 976.123  14
   8   3  -8 15258.4 963.092  14
  -8   3   8 17230.7 973.146  15
   8   3  -8 15722.5 946.143  27
   8  -3  -7 14256.5 888.711  14
   8   3  -7 13618.9 923.747  14
   8  -3  -7 13568.7 879.523  21
   8   3  -7 13399.0 901.087  18
   8   3  -7 12527.7 829.412  27
   8   3  -6 2478.34 393.051  14
   8  -3  -6 2498.91 386.852  21
   8   3  -6 2721.36 395.637  18
   8   3  -6 2220.87 334.758  10
   8   3  -5 2174.69 366.799  14
   8  -3  -5 2196.09 366.443  21
   8   3  -5 1959.53 328.170  18
   8   3  -5 1874.16 311.416  10
   8  -3  -5 1981.62 336.019  10
   8  -3  -4 36600.0 1531.01  21
   8   3  -4 37332.6 1477.16  21
   8   3  -4 38886.0 1451.39  18
   8   3  -4 34976.8 1405.81  10
   8  -3  -3 27451.6 1271.98  21
   8   3  -3 25756.3 1207.17   6
   8   3  -2 30.8154 160.643  23
   8  -3  -2 227.110 133.300  21
   8  -3  -2-48.9936 141.005   7
   8   3  -2 38.8139 124.930   6
   8   3  -1 23253.2 1192.48  23
   8  -3  -1 26234.4 1193.85  21
   8   3  -1 24012.4 1161.38   7
   8   3  -1 23240.0 1181.39   6
   8   3   0 7732.89 669.238  23
   8  -3   0 7647.39 609.136  21
   8   3   0 7499.27 639.588  19
   8  -3   0 7792.83 669.353  19
   8   3   1 50883.7 1868.32  23
   8  -3   1 49810.8 1837.64  19
   8   3   2 30244.5 1413.97  23
   8   3   2 33243.1 1446.57  19
   8  -3   2 32221.6 1442.32  19
   8   3   3 18797.3 1075.72  23
   8   3   3 18628.9 1052.66  19
   8  -3   3 18957.6 1076.21  19
  -8   3  -3 20871.2 1106.65  16
   8   3   4 29916.6 1326.04  23
  -8   3  -4 28689.7 1201.16  11
   8   3   4 25271.3 1229.11  19
   8  -3   4 26312.1 1268.78  19
   8   3   5-3.04273 105.078  23
  -8   3  -5 3.45581 78.7574  11
   8   3   5-88.1576 105.225  19
   8  -3   5 52.5212 108.166  19
   8   3   6 4096.80 391.931  23
  -8   3  -6 3840.97 369.512  11
   8   3   6 4731.30 427.352  19
   8  -3   6 4044.84 415.972  19
  -8   3  -7 4849.83 348.667  11
   8   3   7 4757.82 345.290  19
   8  -3   7 4906.02 386.855  19
   8   4 -11 2552.32 257.017  20
   8   4 -10 7399.71 540.111  14
   8  -4 -10 7422.92 535.760  27
   8  -4 -10 7397.77 514.615  14
   8   4  -9 3041.15 389.681  14
   8  -4  -9 3004.31 366.600  14
   8  -4  -8 1897.27 305.378  14
   8   4  -8 1773.78 331.333  14
   8   4  -8 2538.83 419.613  18
   8   4  -8 1396.37 276.631  27
  -8   4   8 2003.96 338.631  15
   8   4  -7-61.9889 145.524  14
   8  -4  -7 130.501 134.264  21
   8   4  -7 386.543 212.921  27
  -8   4   7 205.472 159.492  15
   8   4  -6 7542.19 683.290  14
   8  -4  -6 6867.38 639.551  21
   8   4  -6 7598.60 669.556  18
   8   4  -5 448.198 185.687  14
   8  -4  -5 168.214 128.836  21
   8   4  -5 559.738 201.210  18
   8  -4  -5 418.857 175.823  10
   8  -4  -4 9772.02 762.049  21
   8   4  -4 9546.97 697.850  18
   8   4  -4 10954.9 763.782  28
   8  -4  -3 43559.4 1702.25  21
   8   4  -3 48755.3 1724.72  28
   8   4  -2 60608.2 2102.26  23
   8  -4  -2 66004.8 2101.29  21
   8   4  -1 1917.99 347.173  23
   8  -4  -1 1616.13 289.703  21
   8   4   0 58709.7 2075.85  23
   8  -4   0 58123.1 1892.15  21
   8  -4   0 60824.6 2057.42  19
   8   4   1 9956.80 788.496  23
   8   4   1 9822.32 729.136  19
   8  -4   1 11615.1 814.772  19
   8   4   2 22323.4 1204.88  23
  -8   4  -2 22133.5 1085.23  11
   8   4   2 21686.9 1114.21  19
   8  -4   2 21726.6 1138.56  19
  -8   4  -2 23569.1 1216.63  16
   8   4   3 2332.65 387.613  23
  -8   4  -3 2099.52 325.478  11
   8   4   3 2106.06 335.332  19
   8  -4   3 1779.88 316.794  19
  -8   4  -3 2150.99 353.177  16
   8   4   4 2705.87 401.063  23
  -8   4  -4 2410.88 346.830  11
   8   4   4 2460.72 357.592  19
   8  -4   4 2520.06 365.829  19
   8   4   5 1964.70 305.360  23
  -8   4  -5 1814.03 278.693  11
   8   4   5 2607.28 329.968  19
   8  -4   5 1924.34 306.218  19
   8   4   6 1299.56 226.670  23
  -8   4  -6 1337.17 225.044  11
   8  -4   6 1031.47 196.972  19
   8   4   7 178.701 83.2931  23
  -8   4  -7 89.8219 68.1781  11
   8  -4   7 21.6443 63.4318  19
   8   5 -10 405.217 134.022  14
   8   5 -10 126.634 98.4695  20
   8  -5 -10 430.359 137.990  17
   8  -5 -10 369.603 130.331  27
   8   5  -9 991.465 221.593  14
   8   5  -8 219.686 148.327  14
  -8   5   8 488.071 189.460  15
   8   5  -7 28983.3 1359.64  14
   8   5  -7 30917.2 1401.14  18
  -8   5   7 30240.2 1424.61  15
   8   5  -6 221.126 154.949  14
   8  -5  -6-19.2503 118.489  21
   8   5  -6 17.7495 117.918  18
   8  -5  -5 29072.8 1381.75  21
   8   5  -5 30925.7 1389.79  18
   8  -5  -4 2858.89 413.413  21
   8   5  -4 2924.36 403.458  18
   8   5  -4 2866.88 408.862  28
   8  -5  -3 50533.8 1845.46  21
  -8   5   3 48507.1 1843.88  16
   8   5  -3 50923.8 1851.02  28
   8   5  -2 21419.3 1143.80  23
   8  -5  -2 22776.0 1139.09  21
  -8   5   2 19539.3 1137.99  16
   8   5  -2 22364.7 1143.49  28
   8   5  -1 183.281 134.020  23
   8  -5  -1 431.783 142.998  21
  -8   5   1 522.147 213.280  16
   8   5  -1-84.4978 139.172  28
   8   5   0 40604.0 1667.97  23
  -8   5   0 37842.4 1640.08  16
   8   5   1 13304.0 920.504  23
   8  -5   1 13359.9 854.653  19
  -8   5  -1 14206.8 946.373  16
   8   5   2 5208.89 576.753  23
   8  -5   2 6427.81 577.710  19
  -8   5  -2 5809.30 592.469  16
   8   5   3 91990.1 2741.76  23
  -8   5  -3 90773.7 2551.82  11
   8  -5   3 95960.3 2629.34  19
  -8   5  -3 91721.7 2668.82  16
   8   5   4 2277.54 365.940  23
  -8   5  -4 2418.51 341.446  11
   8  -5   4 2608.38 353.363  19
   8   5   5 903.744 226.006  23
  -8   5  -5 463.475 149.568  11
   8  -5   5 427.952 146.321  19
   8   5   6 805.720 178.267  23
  -8   5  -6 840.403 178.359  11
   8  -5   6 699.876 151.429  19
  -8   5  -7 7202.38 414.012  25
   8   6 -10 2068.68 226.638  14
   8   6 -10 1560.59 200.750  20
   8  -6 -10 2015.06 231.746  17
   8  -6 -10 1930.50 224.274  27
   8   6  -9 676.036 158.678  14
   8   6  -9 543.576 151.635  20
  -8   6   9 896.273 207.614  15
   8   6  -8 647.129 206.381  14
   8   6  -8 747.723 248.190  18
  -8   6   8 423.727 174.087  15
   8   6  -7 990.917 249.221  14
   8   6  -7 1067.76 276.621  18
  -8   6   7 1135.10 293.143  15
   8   6  -6 10893.6 802.978  14
   8   6  -6 11562.2 825.405  18
  -8   6   6 10969.2 846.957  15
   8  -6  -5 573.150 202.942  21
   8   6  -5 322.679 171.614  18
  -8   6   5 125.024 152.115  15
   8  -6  -4 3605.48 463.568  21
   8   6  -4 3692.38 461.194  18
   8   6  -4 3039.50 422.723  28
   8  -6  -3 16365.4 980.000  21
   8   6  -3 16821.5 951.308  18
  -8   6   3 17369.3 1040.91  16
   8   6  -3 16595.5 1002.63  28
   8   6  -2 48526.5 1798.52  23
   8  -6  -2 45316.6 1712.45  21
  -8   6   2 50145.9 1901.62  16
   8   6  -2 50149.1 1848.04  28
   8   6  -1 7645.08 672.272  23
  -8   6   1 7140.06 675.131  16
   8   6  -1 7886.11 667.079  28
   8   6   0 14839.4 949.081  23
  -8   6   0 12960.3 924.511  16
  -8   6  -1 18065.7 966.599  25
   8   6   1 18958.9 1096.58  23
  -8   6  -1 17195.8 1062.55  16
   8   6   2 14584.1 950.677  23
  -8   6  -2 13607.3 920.414  16
   8   6   3 2038.50 356.237  23
  -8   6  -3 1788.61 319.321  16
   8   6   4 3088.86 414.570  23
   8   6   5 786.918 214.624  23
  -8   6  -6 1764.20 236.598  25
   8   6   6 2347.03 276.992  23
   8   7  -9 74.8537 81.3295  14
  -8   7   9 29.7605 79.3551  15
   8   7  -8 13981.9 781.041  14
   8   7  -8 14324.5 835.663  18
  -8   7   8 12852.7 790.977  15
   8   7  -7 2590.73 365.982  14
   8   7  -7 1997.69 331.798  18
  -8   7   7 2497.59 383.248  15
   8   7  -6 2860.52 401.984  14
   8   7  -6 3602.82 464.745  18
  -8   7   6 4169.41 515.784  15
   8   7  -5 1195.34 273.003  14
   8   7  -5 720.729 231.386  18
  -8   7   5 813.123 269.123  15
   8  -7  -4 53271.1 1931.07  21
   8   7  -4 59974.2 2010.63  18
  -8   7   4 57565.3 2091.71  15
   8   7  -4 54811.2 1996.65  28
   8  -7  -3 2255.09 345.961  21
   8   7  -3 2351.53 356.617  18
  -8   7   3 1801.59 335.685  16
   8   7  -3 2092.63 373.506  28
  -8   7   3 1726.00 338.158  15
   8  -7  -2 3336.92 411.220  21
  -8   7   2 3018.24 449.904  16
  -8   7   2 3928.96 472.163  15
   8   7  -2 3222.42 446.483  28
   8   7  -1 7677.38 653.704  23
  -8   7   1 7337.06 683.105  16
   8   7  -1 6772.27 646.604  28
   8   7   0 1472.74 310.038  23
  -8   7   0 1208.20 304.133  16
   8   7   0 1324.36 284.914  28
  -8   7  -1 49956.0 1726.83  25
   8   7   1 48723.8 1833.21  23
  -8   7  -1 49539.1 1878.98  16
  -8   7  -2 29575.6 1263.99  25
   8   7   2 28660.0 1352.03  23
  -8   7  -2 28888.4 1340.39  16
  -8   7  -3 258.642 154.651  25
   8   7   3 554.688 207.460  23
  -8   7  -3 279.907 155.308  16
  -8   7  -4 21701.2 1005.56  25
   8   7   4 23464.0 1097.34  23
  -8   7  -5-150.272 111.379  25
   8   7   5 6.87278 106.342  23
  -8   7  -6 7542.76 440.370  25
   8   7   6 7137.26 445.524  23
  -8   8   9 8397.37 469.419  15
   8  -8  -9 8828.37 459.853  27
   8   8  -8 441.063 137.406  14
   8   8  -8 713.598 215.992  18
  -8   8   8 255.662 129.808  15
   8   8  -7 777.475 200.604  14
   8   8  -7 1018.23 253.338  18
  -8   8   7 803.190 231.896  15
   8   8  -6 8379.48 649.010  14
   8   8  -6 7852.83 649.814  18
  -8   8   6 8202.84 695.734  15
   8   8  -5 515.214 199.607  14
   8   8  -5 880.957 248.990  18
  -8   8   5 812.414 260.538  15
   8   8  -4 16753.4 979.107  18
  -8   8   4 16043.2 1003.87  15
   8   8  -4 16862.1 1002.11  28
   8   8  -3 44240.1 1643.03  18
  -8   8   3 42202.1 1660.97  16
  -8   8   3 42325.4 1681.58  15
   8   8  -3 41761.4 1681.35  28
  -8   8   2 10667.5 808.536  16
  -8   8   2 10368.8 756.271  15
   8   8  -2 10756.7 800.792  28
  -8   8   1 419.859 150.664  16
   8   8  -1 659.744 199.534  28
   8   8   0 37410.6 1490.03  23
  -8   8   0 36492.3 1576.75  16
   8   8   0 37857.2 1559.66  28
  -8   8  -1 10665.1 722.340  25
   8   8   1 12470.1 826.152  23
  -8   8  -1 12670.0 863.219  16
  -8   8  -2 15187.3 857.451  25
   8   8   2 15674.5 916.662  23
  -8   8  -2 16428.1 952.525  16
  -8   8  -3 1991.32 305.968  25
   8   8   3 2714.92 371.321  23
  -8   8  -3 2422.34 339.205  16
  -8   8  -4-27.2883 91.8357  25
   8   8   4 96.9196 119.145  23
  -8   8  -5 5087.27 386.363  25
   8   8   5 4049.24 359.749  23
   8   9  -8 2666.83 310.650  18
  -8   9   8 2355.75 281.275  15
   8   9  -7 19833.4 854.407  14
   8   9  -7 20050.8 945.947  18
  -8   9   7 18743.7 946.748  15
   8   9  -6-133.187 108.997  14
   8   9  -6 71.2015 139.641  18
  -8   9   6-118.600 136.944  15
   8   9  -5 15710.6 902.968  14
   8   9  -5 16076.0 925.161  18
  -8   9   5 16956.9 986.249  15
   8   9  -4 9036.82 691.860  18
  -8   9   4 9432.41 729.743  15
   8   9  -4 8991.65 705.179  28
   8   9  -3 11572.9 772.811  18
  -8   9   3 11403.3 777.118  16
  -8   9   3 12455.0 823.005  15
   8   9  -3 11198.4 793.611  28
   8   9  -2 1904.28 302.603  18
  -8   9   2 2012.17 341.121  16
   8   9  -2 1583.53 308.027  28
  -8   9   1 1158.45 275.124  16
   8   9  -1 1122.09 265.396  28
  -8   9   0 12823.9 862.104  16
   8   9   0 12893.6 850.052  28
  -8   9  -1 4845.41 459.069  25
   8   9   1 5645.32 499.781  23
  -8   9  -1 4974.75 523.000  16
   8   9   1 4801.07 501.008  28
  -8   9  -2 358.031 150.263  25
   8   9   2 73.4068 109.105  23
  -8   9  -2 490.541 179.313  16
   8   9   2 391.218 170.518  28
  -8   9  -3 44325.1 1460.37  25
   8   9   3 45443.8 1497.88  23
  -8   9  -3 48280.9 1508.57  16
  -8   9  -4 298.852 114.070  25
   8   9   4 406.654 142.718  23
  -8   9  -5 682.786 134.595  25
   8   9   5 724.777 137.269  23
   8   9   5 574.598 121.634  28
   8  10  -7 278.612 127.520  18
  -8  10   7 119.888 111.648  15
   8  10  -6 5630.77 419.229  14
   8  10  -6 5342.83 463.387  18
  -8  10   6 5308.81 476.003  15
   8  10  -5 3265.68 354.870  14
   8  10  -5 3489.34 394.097  18
  -8  10   5 3235.26 394.976  15
   8  10  -4 710.944 201.176  18
   8  10  -4 529.233 188.435  28
  -8  10   4 721.617 199.216  15
  -8  10   3 5146.00 466.435  12
   8  10  -3 5230.40 486.856  18
  -8  10   3 4554.15 453.053  16
  -8  10   3 5799.23 509.290  15
   8  10  -3 4680.95 498.532  28
  -8  10   2 20107.4 998.443  12
   8  10  -2 18420.3 913.911  18
  -8  10   2 17743.4 966.617  16
   8  10  -2 19118.3 1015.16  28
  -8  10   1 978.674 241.860  16
   8  10  -1 663.110 196.175  28
  -8  10   0 5973.37 554.105  16
   8  10   0 5527.14 528.141  28
  -8  10  -1 749.345 174.975  25
  -8  10  -1 669.120 201.906  16
   8  10   1 644.010 189.647  28
  -8  10  -2 10244.4 602.693  25
   8  10   2 10218.7 574.752  23
  -8  10  -2 9858.43 631.121  16
   8  10   2 8856.45 605.149  28
  -8  10  -3 148.946 93.4750  25
   8  10   3 90.0151 93.4617  23
   8  10   3 137.805 99.6680  28
  -8  10  -4 1404.17 182.572  25
   8  10   4 1030.80 169.734  28
   8  11  -6 74.7254 93.8783  18
  -8  11   6-293.113 124.184  15
   8  11  -5 666.149 162.352  18
  -8  11   5 687.110 168.362  15
   8  11  -4 1702.62 240.542  14
   8  11  -4 1842.97 267.322  18
  -8  11   4 2036.37 275.181  15
  -8  11   3 6988.88 500.255  12
   8  11  -3 7561.26 564.862  28
   8  11  -3 7299.16 528.734  18
  -8  11   2 229.163 131.740  12
   8  11  -2 100.871 110.265  28
  -8  11   1 1393.08 246.978  12
  -8  11   1 1353.29 252.127  16
   8  11  -1 1542.83 265.324  28
  -8  11   0 4005.07 408.049  16
   8  11   0 3685.49 388.848  28
  -8  11  -1 23943.7 891.314  25
   8  11   1 22403.3 954.212  28
  -8  11  -2 2020.68 237.028  25
   8  11   2 1831.50 247.324  28
  -8  11  -3 782.031 137.549  25
   8  11   3 744.340 142.693  28
   8  12  -5-29.4638 65.4604  18
   8  12  -4 6449.73 421.440  18
  -8  12   4 6814.15 401.925  15
   8  12  -3 13143.4 572.228  14
   8  12  -3 14661.4 645.837  18
  -8  12   2 284.528 118.470  12
   8  12  -2 175.131 72.2064  18
   8  12  -2 175.621 98.3052  28
  -8  12   1 429.686 134.766  12
   8  12  -1 345.462 132.065  28
  -8  12   0 12947.1 644.715  12
   8  12   0 12699.7 628.865  28
  -8  12  -1 454.648 125.929  12
   8  12   1 473.569 123.206  28
   9   0 -10 840.201 203.139  14
   9   0 -10 888.477 195.827  27
   9   0  -9-0.42087 103.481  14
   9   0  -9 66.5062 130.186  27
   9   0  -8 9209.45 697.207  14
   9   0  -8 8486.44 665.396  27
   9   0  -7-77.1607 140.861  14
   9   0  -7 93.3856 129.044  21
   9   0  -6 21812.8 1127.58  14
   9   0  -6 19668.2 1069.69  21
   9   0  -5 8.60727 98.9774  14
   9   0  -5 118.258 104.476  21
   9   0  -4 14357.9 923.724  21
   9   0  -4 13278.0 858.685  10
   9   0  -3 92.8346 137.144  21
   9   0  -2 1338.69 278.520  21
   9   0  -1 202.495 163.687  21
   9   0   0 48330.1 1786.83  23
   9   0   0 49092.3 1887.35  19
   9   0   1 28.5267 139.328  23
   9   0   1 238.043 205.639  19
   9   0   2 1770.98 298.221  23
   9   0   2 2039.68 355.235  19
   9   0   3-211.644 120.151  23
   9   0   3 355.453 179.580  19
   9   0   4 179.937 158.264  19
   9   0   5 86.1089 116.040  19
   9   0   6 6699.47 472.632  19
   9  -1 -10 1194.40 209.556  14
   9   1 -10 1167.79 216.443  14
   9   1 -10 870.879 184.574  27
   9  -1 -10 1074.84 209.849  27
   9  -1  -9 2455.41 336.605  14
   9   1  -9 2221.29 328.436  14
   9   1  -9 2775.88 356.171  27
   9  -1  -9 2147.15 326.538  27
   9  -1  -8 3249.79 411.600  14
   9   1  -8 3315.91 427.801  14
   9   1  -8 3305.42 406.599  27
   9  -1  -8 2943.05 402.704  27
   9  -1  -7 2308.57 357.116  14
   9   1  -7 1889.40 343.628  14
   9  -1  -7 2312.82 342.506  21
   9   1  -7 2032.12 328.562  27
   9  -1  -6 1190.74 258.778  14
   9   1  -6 1199.09 278.946  14
   9  -1  -6 1022.46 241.451  21
   9   1  -6 1197.59 253.668  21
   9   1  -5 3822.93 462.991  14
   9  -1  -5 3598.18 465.177  21
   9   1  -5 3230.27 419.471  21
   9   1  -4 36114.8 1443.79  14
   9  -1  -4 30208.7 1406.15  21
   9   1  -4 32799.7 1439.78  21
   9   1  -4 32053.7 1365.15  10
   9  -1  -4 31122.9 1388.29  10
   9  -1  -3 40579.8 1634.25  21
   9   1  -3 39688.1 1616.09  21
   9   1  -3 40038.2 1542.51  10
   9  -1  -2 89.6356 87.0958  21
   9   1  -2 190.428 130.801  21
   9   1  -1 51.2037 143.386  23
   9  -1  -1 225.051 143.950  21
   9   1   0 2529.93 385.166  23
   9  -1   0 2671.10 376.827  21
   9   1   0 2741.00 420.532  19
   9  -1   0 2605.89 414.089  19
   9  -1   1 7754.63 624.889  23
   9   1   1 8166.55 672.990  23
   9  -1   1 7695.51 622.510  21
   9   1   1 7132.30 670.820  19
   9  -1   1 7126.77 671.602  19
   9   1   2 7990.06 646.115  23
   9  -1   2 6790.22 562.551  21
   9   1   2 6448.58 626.866  19
   9  -1   2 7139.57 670.920  19
   9   1   3 9472.96 674.271  23
   9   1   3 8998.63 721.574  19
   9  -1   3 9259.66 735.111  19
   9   1   4 5437.39 465.848  23
   9   1   4 4639.10 492.170  19
   9  -1   4 4778.91 505.863  19
   9   1   5 302.401 146.116  19
   9  -1   5 369.793 156.043  19
   9   1   6 649.465 159.110  19
   9  -1   6 512.719 141.435  19
   9  -2 -10-158.525 116.094  14
   9   2 -10 92.2335 92.7384  14
   9  -2 -10 116.295 124.281  27
   9   2  -9 2902.21 374.004  14
   9   2  -9 2412.36 327.050  27
   9  -2  -9 2490.28 342.422  27
   9  -2  -9 2878.63 352.925  14
   9  -2  -8 587.072 180.619  14
   9   2  -8 466.003 200.213  14
   9   2  -8 612.538 193.338  27
  -9   2   8 723.993 208.589  15
   9  -2  -7 457.080 169.545  14
   9   2  -7 446.883 188.376  14
   9  -2  -7 348.733 169.575  21
   9   2  -7 583.863 184.739  27
   9   2  -6 1682.60 329.151  14
   9  -2  -6 1715.95 322.178  21
   9   2  -5 7302.88 659.324  14
   9  -2  -5 7832.21 685.730  21
   9   2  -5 8374.08 665.788  21
   9   2  -5 9914.82 685.072  18
   9   2  -4 2200.33 360.711  14
   9  -2  -4 2182.92 366.147  21
   9   2  -4 2576.02 384.793  21
   9   2  -4 2347.91 339.076  10
   9  -2  -3 415.810 167.455  21
   9   2  -3 552.049 210.742  21
   9  -2  -2 1396.97 291.413  21
   9   2  -2 1263.47 274.639  21
   9   2  -1 32965.5 1457.31  23
   9  -2  -1 28510.6 1313.11  21
   9   2   0 796.889 256.824  23
   9  -2   0 667.439 195.161  21
   9  -2   0 859.574 256.937  19
   9   2   1 25901.6 1259.55  23
   9  -2   1 24976.3 1143.14  21
   9   2   1 23688.1 1237.41  19
   9  -2   1 25765.2 1293.79  19
   9   2   2 3522.54 446.925  23
   9   2   2 3704.16 467.021  19
   9  -2   2 2865.20 416.504  19
   9   2   3 15713.9 914.314  23
   9   2   3 16633.0 974.151  19
   9  -2   3 18080.7 1020.97  19
  -9   2  -3 17215.9 956.181  16
   9   2   4 484.678 171.785  23
   9   2   4 563.890 193.752  19
   9  -2   4 674.869 194.087  19
   9   2   5 2557.33 287.654  23
   9   2   5 2328.44 310.794  19
   9  -2   5 2265.00 312.534  19
   9   2   6 319.669 113.148  19
   9  -2   6 654.208 154.631  19
   9   3 -10 2171.67 277.493  14
   9  -3 -10 2166.93 272.635  27
   9  -3 -10 2402.97 252.205  14
   9  -3  -9 1861.56 267.950  14
   9   3  -9 1990.63 304.167  14
   9   3  -9 1599.73 253.194  27
   9  -3  -9 2043.66 318.814  27
   9   3  -8 3827.17 455.064  14
  -9   3   8 3071.92 400.006  15
   9   3  -8 3374.79 387.862  27
   9   3  -7 192.599 166.648  14
   9  -3  -7 153.381 124.941  21
   9   3  -6-89.3804 126.106  14
   9  -3  -6-77.7492 137.708  21
   9   3  -5 2138.32 350.338  14
   9  -3  -5 1632.28 324.568  21
   9   3  -5 2476.24 350.399  18
   9  -3  -4 54824.4 1979.13  21
   9   3  -4 56115.9 1935.48  21
   9  -3  -3 862.512 229.953  21
   9   3  -3 1047.78 267.196  21
   9   3  -2 9336.37 754.039  23
   9  -3  -2 9531.86 735.429  21
   9   3  -1 18873.8 1086.96  23
   9  -3  -1 18775.0 1019.93  21
   9   3   0 5274.37 566.925  23
   9  -3   0 4501.00 473.247  21
   9   3   1 20968.7 1139.25  23
   9   3   1 21745.1 1147.71  19
   9  -3   1 20758.8 1135.63  19
   9   3   2 3173.08 430.195  23
   9  -3   2 2912.36 416.029  19
   9   3   2 2862.15 397.628  19
   9   3   3 1207.93 265.377  23
   9   3   3 1239.79 277.605  19
   9  -3   3 1496.03 293.515  19
  -9   3  -3 975.967 236.314  16
   9   3   4 7074.35 563.819  23
   9   3   4 7667.66 586.894  19
   9  -3   4 6330.54 551.091  19
   9   3   5 215.333 123.237  23
   9   3   5 162.476 96.9206  19
   9  -3   5 234.366 124.281  19
   9   3   6 2117.12 217.840  19
   9  -3   6 2183.25 244.951  19
   9   4 -10 919.188 171.428  14
   9   4 -10 676.345 133.413  20
   9  -4 -10 986.935 184.119  27
   9   4  -9 2655.03 331.749  14
   9  -4  -9 2770.87 343.340  27
   9   4  -8 5267.67 516.750  14
  -9   4   8 4688.79 488.662  15
   9   4  -7 125.461 153.342  14
  -9   4   7 132.634 152.631  15
   9   4  -6 10494.1 785.415  14
   9  -4  -6 9050.01 725.993  21
   9   4  -6 10687.7 749.148  18
   9   4  -5 6341.00 622.275  14
   9  -4  -5 6429.56 618.959  21
   9   4  -5 7818.57 624.713  18
   9  -4  -4 10679.8 799.214  21
   9   4  -4 11595.6 780.647  21
   9  -4  -3 65.9272 105.892  21
   9   4  -3 14.5277 136.014  21
   9   4  -2 65.0417 125.573  23
   9  -4  -2 220.865 133.385  21
   9   4  -1 32.4210 133.495  23
   9  -4  -1 223.407 83.6274  21
   9   4   0 15431.1 979.537  23
   9  -4   0 16788.6 907.310  21
   9   4   1 218.360 150.484  23
   9  -4   1 153.321 138.043  19
  -9   4  -1 275.302 183.397  16
   9   4   2-23.5022 149.288  23
   9  -4   2 87.5083 134.229  19
  -9   4  -2-89.8050 141.188  16
   9   4   3 4190.35 469.717  23
   9   4   3 4196.74 441.201  19
   9  -4   3 4251.93 458.214  19
  -9   4  -3 4072.10 446.206  16
   9   4   4 462.505 173.037  23
   9   4   4 336.801 135.860  19
   9  -4   4 448.099 161.277  19
   9   4   5 1113.23 211.731  23
   9  -4   5 928.656 183.731  19
  -9   4  -6 2418.00 236.485  25
   9  -4   6 2191.31 215.904  19
   9   5  -9 1136.83 207.223  14
  -9   5   9 1001.25 176.816  15
   9  -5  -9 1000.14 207.810  27
   9   5  -8 1449.62 267.751  14
  -9   5   8 1351.30 255.403  15
   9   5  -7 8591.68 688.368  14
   9   5  -7 8502.09 667.415  18
  -9   5   7 7783.30 660.838  15
   9   5  -6 538.709 205.711  14
   9  -5  -6 783.124 219.954  21
   9   5  -6 798.086 228.298  18
  -9   5   6 353.068 176.970  15
   9   5  -5 245.071 166.325  14
   9  -5  -5 165.139 143.994  21
   9   5  -5-42.4067 120.043  18
   9  -5  -4 2691.58 399.679  21
   9   5  -4 2888.36 392.073  28
   9  -5  -3 35096.5 1487.82  21
   9   5  -3 37068.1 1493.75  21
  -9   5   3 34279.7 1510.40  16
   9   5  -3 36751.9 1475.47  28
   9   5  -2 949.491 245.220  23
   9  -5  -2 656.810 205.168  21
  -9   5   2 1108.40 283.753  16
   9   5  -2 1024.64 248.182  28
   9  -5  -1 1342.77 265.520  21
  -9   5   1 1901.94 353.109  16
   9   5  -1 1755.46 301.971  28
   9   5   0 2543.63 395.426  23
  -9   5   0 3229.13 456.641  16
   9   5   0 2781.20 372.268  28
   9   5   1 33971.5 1473.02  23
  -9   5  -1 32485.2 1452.94  16
   9   5   2 1635.97 318.887  23
   9  -5   2 1892.23 306.677  19
  -9   5  -2 1920.25 325.437  16
   9   5   3 2290.04 351.345  23
   9  -5   3 2592.40 325.091  19
  -9   5  -3 2612.39 344.479  16
   9   5   4 448.963 166.211  23
   9  -5   4 229.496 115.074  19
  -9   5  -5 190.026 103.889  25
   9   5   5 90.8676 100.414  23
   9  -5   5 185.163 86.5024  19
   9   6  -9 725.287 158.808  14
  -9   6   9 610.203 141.920  15
   9  -6  -9 701.971 158.326  27
   9   6  -8 3036.19 358.600  14
  -9   6   8 2922.57 354.017  15
   9   6  -7 585.810 192.421  14
   9   6  -7 717.204 233.592  18
  -9   6   7 580.546 227.396  15
   9   6  -6 3361.35 430.883  14
   9   6  -6 3072.25 395.199  18
  -9   6   6 2485.15 390.289  15
   9   6  -5 2957.75 421.683  14
   9  -6  -5 3111.05 414.112  21
   9   6  -5 3329.06 409.789  18
  -9   6   5 3222.80 452.807  15
   9  -6  -4 4794.63 511.965  21
   9   6  -4 4701.70 472.346  18
   9   6  -4 5288.72 534.042  28
   9  -6  -3 3042.58 401.924  21
  -9   6   3 3410.14 441.191  16
   9   6  -3 2994.22 401.506  28
   9  -6  -2 79.0493 106.895  21
  -9   6   2 214.869 162.292  16
   9   6  -1 1224.95 281.146  23
  -9   6   1 1272.85 297.475  16
   9   6  -1 1509.20 286.131  28
   9   6   0 194.922 176.155  23
  -9   6   0 522.207 206.833  16
   9   6   0 433.896 174.810  28
   9   6   1 2149.93 353.858  23
  -9   6  -1 2370.25 377.475  16
   9   6   1 2201.29 328.200  28
  -9   6  -2 6368.42 508.680  25
   9   6   2 7049.11 604.791  23
  -9   6  -2 7750.41 634.516  16
  -9   6  -3 4435.29 412.242  25
   9   6   3 5299.91 505.799  23
  -9   6  -3 5290.99 466.994  16
  -9   6  -4 431.414 136.317  25
   9   6   4 686.685 179.594  23
  -9   6  -5 455.408 115.093  25
   9   6   5 425.487 130.408  23
   9   7  -8 1640.20 240.810  14
  -9   7   8 1655.24 252.833  15
   9   7  -7 1117.76 232.039  14
   9   7  -7 1307.54 256.830  18
  -9   7   7 1023.01 237.716  15
   9   7  -6 2136.30 337.225  14
   9   7  -6 1758.22 294.335  18
  -9   7   6 1904.80 342.264  15
   9   7  -5 4225.89 478.754  14
   9   7  -5 4310.12 450.932  18
  -9   7   5 3687.90 457.543  15
   9  -7  -4 15383.3 902.014  21
   9   7  -4 16646.9 892.758  18
  -9   7   4 16109.2 967.847  15
   9   7  -4 18033.4 980.433  28
   9  -7  -3 2845.93 380.478  21
  -9   7   3 2633.37 383.336  16
   9   7  -3 3259.63 419.889  28
  -9   7   3 2881.62 401.553  15
   9  -7  -2 5080.79 480.741  21
  -9   7   2 3975.60 490.811  16
  -9   7   2 5645.64 529.586  15
   9   7  -2 5108.60 523.527  28
   9   7  -1 132.029 143.140  23
  -9   7   1-159.490 172.802  16
   9   7  -1 102.719 91.7585  28
   9   7   0 28698.7 1271.96  23
  -9   7   0 26769.4 1284.01  16
   9   7   0 29848.7 1282.46  28
   9   7   1 5000.17 508.822  23
  -9   7  -1 5409.57 534.518  16
   9   7   1 5011.15 488.494  28
  -9   7  -2 285.770 123.382  25
   9   7   2 269.469 158.221  23
  -9   7  -2 466.550 184.067  16
   9   7   2 314.439 120.694  28
  -9   7  -3 199.943 97.0301  25
   9   7   3 113.344 106.440  23
  -9   7  -3-30.4980 104.693  16
   9   7   3 278.827 118.558  28
  -9   7  -4 1743.92 220.896  25
   9   7   4 2017.14 254.958  23
   9   7   4 1842.35 217.489  28
   9   7   5 314.526 99.6058  23
   9   8  -8 524.212 117.516  14
  -9   8   8 209.721 104.925  15
   9   8  -7 234.775 101.416  14
  -9   8   7 180.750 112.612  15
   9   8  -6 2385.81 324.835  14
   9   8  -6 2188.68 309.098  18
  -9   8   6 1990.14 316.012  15
   9   8  -5 3463.20 406.665  14
   9   8  -5 3700.64 393.936  18
  -9   8   5 3761.92 443.807  15
   9   8  -4 429.272 130.684  18
   9   8  -4 396.707 190.908  28
  -9   8   4 383.425 160.622  15
  -9   8   3 2020.25 312.880  16
   9   8  -3 1981.10 328.709  28
  -9   8   3 1981.71 317.999  15
  -9   8   2 957.644 219.175  16
   9   8  -2 784.688 209.160  28
   9   8  -1 671.015 185.745  23
  -9   8   1 389.625 157.448  16
   9   8  -1 498.398 188.237  28
   9   8   0 3891.45 414.865  23
  -9   8   0 3872.22 458.871  16
   9   8   0 4023.79 441.082  28
   9   8   1 386.521 164.061  23
  -9   8  -1 326.765 150.164  16
   9   8   1 406.753 160.961  28
  -9   8  -2 357.787 124.225  25
   9   8   2 434.541 154.104  23
  -9   8  -2 294.572 147.689  16
   9   8   2 503.205 151.437  28
  -9   8  -3 1885.40 231.807  25
   9   8   3 2438.73 291.473  23
  -9   8  -3 2509.28 272.059  16
   9   8   3 1996.61 250.338  28
  -9   8  -4 23.3562 53.4014  25
   9   8   4-47.5872 65.1379  23
   9   8   4 92.6620 63.4128  28
   9   9  -7 2331.76 238.527  14
   9   9  -7 2885.85 297.738  18
  -9   9   7 2713.79 299.345  15
   9   9  -6 2134.23 268.237  14
   9   9  -6 2281.59 282.039  18
  -9   9   6 2164.35 294.728  15
   9   9  -5 38.8582 91.2102  14
   9   9  -5 81.1222 105.724  18
  -9   9   5-0.37955 97.7197  15
   9   9  -4 3042.84 363.720  14
   9   9  -4 2591.65 313.731  18
  -9   9   4 3195.54 371.814  15
  -9   9   3 41644.9 1435.65  16
  -9   9   3 41142.5 1421.10  15
   9   9  -3 40226.5 1472.72  28
  -9   9   2 5049.62 485.086  16
   9   9  -2 5144.46 489.242  28
  -9   9   1 144.369 133.056  16
   9   9  -1 256.796 122.868  28
  -9   9   0 5798.34 510.914  16
   9   9   0 5714.19 489.983  28
   9   9   1 17762.0 796.551  23
  -9   9  -1 18466.9 886.417  16
   9   9   1 18555.0 869.066  28
  -9   9  -2 2098.26 229.779  25
   9   9   2 1856.44 235.290  23
  -9   9  -2 2366.78 278.893  16
   9   9   2 1852.91 252.133  28
  -9   9  -3 3153.38 254.715  25
   9   9   3 3200.40 282.771  23
   9   9   3 3111.40 277.112  28
   9  10  -6 1944.08 229.876  18
  -9  10   6 1869.90 231.281  15
   9  10  -5 1008.84 175.101  14
   9  10  -5 1131.14 191.500  18
  -9  10   5 1016.22 190.713  15
   9  10  -4 3199.06 328.570  14
   9  10  -4 2734.19 287.026  18
  -9  10   4 3305.49 329.123  15
   9  10  -3 9726.66 612.285  28
  -9  10   2 101.029 95.2145  12
  -9  10   2 255.874 128.591  16
   9  10  -2 168.750 120.669  28
  -9  10   1 674.410 183.797  16
   9  10  -1 470.873 154.717  28
  -9  10   0 2867.12 316.581  16
   9  10   0 2532.68 304.143  28
  -9  10  -1 250.984 126.476  16
   9  10   1 81.2348 95.2973  28
   9  10   2 9422.15 491.967  28
   9  11  -4 12262.2 540.188  14
   9  11  -3 618.006 140.608  14
  -9  11   2 8478.16 453.799  12
   9  11  -2 12717.9 617.164  28
  -9  11   1 2046.62 228.751  12
   9  11  -1 2372.71 260.799  28
  -9  11   0 6728.73 414.837  12
   9  11   0 8586.69 469.510  28
  10   0  -9 73.0617 87.7010  14
  10   0  -9 101.174 99.6960  27
  10   0  -8 3657.41 384.809  14
  10   0  -8 3684.90 380.657  27
  10   0  -7-195.696 118.269  14
  10   0  -7 7.83229 83.4210  21
  10   0  -7-64.8482 119.850  27
  10   0  -6 6278.69 534.607  14
  10   0  -6 7068.48 598.424  21
  10   0  -5-100.215 114.353  21
  10   0  -4 6455.62 599.795  21
  10   0  -3 303.966 190.202  21
  10   0  -2 10791.2 779.325  21
  10   0  -1 10.9954 126.139  21
  10   0   0 76307.2 2283.23  21
  10   0   1 39.4346 105.578  21
  10   0   2 15366.7 820.298  21
  10   0   2 17411.8 974.785  19
  10   0   3 228.259 144.348  19
  10   0   4 5235.35 451.580  19
  10   1  -9 8574.55 544.176  14
  10   1  -9 8691.19 523.918  27
  10  -1  -9 8656.10 541.572  27
  10  -1  -9 8414.31 508.294  14
  10  -1  -8 242.302 100.702  14
  10   1  -8 168.895 117.434  14
  10   1  -8 389.073 141.865  27
  10  -1  -8 247.839 149.998  27
 -10   1   8 236.634 127.604  15
  10  -1  -7 5384.95 469.797  14
  10   1  -7 5643.77 512.923  14
  10  -1  -7 6185.91 523.900  21
  10   1  -7 5640.58 475.343  27
  10   1  -6 2300.16 338.207  14
  10  -1  -6 1832.38 308.550  21
  10   1  -6 1878.90 310.314  21
  10   1  -5 9779.79 691.941  14
  10  -1  -5 9002.72 707.744  21
  10   1  -5 8711.88 683.116  21
  10  -1  -4 7365.73 644.450  21
  10   1  -4 6919.93 620.786  21
  10  -1  -3 7506.54 650.731  21
  10   1  -3 7468.26 651.486  21
  10  -1  -2 3399.12 433.802  21
  10   1  -2 3488.11 440.986  21
  10  -1  -1 6568.39 587.958  21
  10   1  -1 6660.51 602.702  21
  10  -1   0 21014.9 1040.71  21
  10   1   0 19966.5 1050.65  21
  10   1   1 40250.0 1534.04  23
  10  -1   1 43324.3 1508.82  21
  10   1   1 41154.9 1528.42  21
  10   1   2 9656.39 648.125  23
  10  -1   2 9136.64 589.469  21
  10   1   2 8303.71 601.700  21
  10  -1   2 9348.02 702.054  19
  10   1   3 1649.38 247.148  23
  10   1   3 1839.82 253.464  21
  10   1   3 1711.96 290.365  19
  10  -1   3 2311.89 331.610  19
 -10   1  -3 2086.67 287.333  16
  10   1   4 18650.2 864.501  19
  10  -1   4 18524.2 869.742  19
  10   2  -9 10055.1 595.004  14
  10  -2  -9 9833.60 583.044  27
  10   2  -8 1300.84 228.770  14
  10   2  -8 1143.28 196.729  27
  10  -2  -8 1127.49 219.501  27
 -10   2   8 1403.09 239.586  15
  10   2  -7 2295.14 338.445  14
  10  -2  -7 2435.92 334.935  21
  10   2  -6 140.337 143.702  14
  10  -2  -6 10.1618 143.203  21
  10   2  -5 17268.5 958.626  14
  10  -2  -5 15533.7 945.082  21
  10   2  -5 15067.3 891.942  21
  10   2  -4 319.140 165.841  14
  10  -2  -4 228.717 163.827  21
  10   2  -4 178.297 139.766  21
  10   2  -3 38511.7 1453.57  14
  10  -2  -3 38404.2 1545.67  21
  10   2  -3 36273.7 1514.03  21
  10  -2  -2 551.343 194.675  21
  10   2  -2 386.338 175.999  21
  10  -2  -1 30502.8 1302.25  21
  10   2  -1 29881.5 1343.89  21
  10   2   0 2528.79 381.789  23
  10  -2   0 2359.37 337.803  21
  10   2   0 2335.09 359.435  21
  10   2   1 923.659 239.638  23
  10  -2   1 703.253 181.868  21
  10   2   2 50.7451 108.075  23
 -10   2  -2-133.548 159.771  16
  10   2   3 3970.67 384.052  23
  10   2   3 3896.09 376.404  21
  10  -2   3 4065.66 418.902  19
 -10   2  -3 4837.78 422.989  16
  10   2   4 769.321 152.513  23
  10   2   4 934.377 154.699  21
  10  -2   4 1177.52 211.334  19
  10   3  -9 2236.43 270.886  14
  10  -3  -9 2547.56 287.429  27
  10   3  -8 50.6870 107.998  14
 -10   3   8 181.535 117.310  15
  10  -3  -8 318.327 146.583  27
  10   3  -7 960.402 216.746  14
  10  -3  -7 1220.18 239.664  21
 -10   3   7 769.711 204.795  15
  10   3  -6 6424.97 576.311  14
  10  -3  -6 6447.68 573.803  21
  10   3  -5 3786.23 445.766  14
  10  -3  -5 3640.24 449.036  21
  10   3  -5 4255.10 441.110  21
  10   3  -4 6509.95 586.495  14
  10  -3  -4 5572.82 551.918  21
  10   3  -4 6436.90 577.498  21
 -10   3   4 6737.36 583.371  16
  10   3  -3 16215.8 912.353  14
  10  -3  -3 14777.9 912.851  21
  10   3  -3 14729.7 910.566  21
  10  -3  -2 906.338 210.168  21
  10   3  -2 888.964 227.734  21
  10  -3  -1 278.751 119.036  21
  10   3  -1 530.158 183.646  21
  10   3   0 38700.3 1542.90  23
  10  -3   0 37263.0 1390.71  21
  10   3   1 1704.56 296.913  23
 -10   3  -1 1843.35 320.546  16
  10   3   2 11001.0 716.501  23
 -10   3  -2 10022.0 683.342  16
  10   3   3 1735.27 262.332  23
 -10   3  -3 1334.38 224.142  16
  10   3   4 25533.0 903.116  23
  10   3   4 22003.2 816.460  21
  10   4  -9 4263.49 352.634  14
  10  -4  -9 3937.34 335.277  27
  10   4  -8 2936.86 339.317  14
 -10   4   8 2923.92 335.913  15
  10   4  -7 44.9984 120.136  14
 -10   4   7 71.9304 117.735  15
  10   4  -6 5368.01 522.813  14
  10  -4  -6 5209.86 501.010  21
  10   4  -5 10.6073 115.253  14
  10  -4  -5-32.2847 106.737  21
  10   4  -4 5242.75 523.585  14
  10  -4  -4 5069.19 517.432  21
  10   4  -4 5859.15 524.976  21
 -10   4   4 4837.89 485.886  16
  10  -4  -3 248.741 157.498  21
  10   4  -3 82.4686 110.697  21
 -10   4   3-7.86522 104.197  16
  10  -4  -2 563.749 191.841  21
  10   4  -2 628.660 211.159  21
 -10   4   2 1201.52 285.024  16
  10  -4  -1 8698.67 637.642  21
 -10   4   1 9375.88 720.549  16
  10   4   0 16778.4 967.967  23
  10  -4   0 17286.1 854.135  21
 -10   4   0 16727.6 967.857  16
  10   4   1 115.474 154.351  23
 -10   4  -1 151.002 125.235  16
  10   4   2 22295.1 1030.83  23
 -10   4  -2 21190.9 1005.91  16
  10   4   3 181.634 116.710  23
 -10   4  -3 351.540 117.982  16
 -10   4  -4 1782.43 192.379  25
  10   4   4 2253.79 251.000  23
  10   4   4 1898.25 218.278  21
  10  -5  -9 5848.87 377.480  27
  10   5  -8 289.456 127.708  14
 -10   5   8 51.7729 86.2103  15
  10   5  -7 6126.77 511.536  14
 -10   5   7 5103.80 476.900  15
  10   5  -6 426.327 180.649  14
 -10   5   6 242.193 178.268  15
  10   5  -5 2340.10 345.920  14
  10  -5  -5 2477.65 352.137  21
 -10   5   5 2334.77 372.625  15
  10   5  -4 7746.79 634.914  14
  10  -5  -4 7801.41 622.407  21
  10  -5  -3 13375.4 813.352  21
  10   5  -3 13299.5 801.499  21
 -10   5   3 11662.2 794.330  16
  10  -5  -2 434.009 164.002  21
  10   5  -2 212.164 146.346  21
 -10   5   2 163.592 140.810  16
  10  -5  -1 1830.36 280.763  21
 -10   5   1 2447.28 368.044  16
  10   5   0 289.834 168.297  23
 -10   5   0 440.414 164.623  16
  10   5   1 12419.2 778.389  23
 -10   5  -1 11758.4 758.056  16
  10   5   2 96.7500 135.217  23
 -10   5  -2-3.27197 91.2528  16
  10   5   3 819.105 184.499  23
 -10   5  -3 810.785 156.651  16
  10   5   4 6387.40 401.782  23
  10   6  -8 7580.96 469.772  14
 -10   6   8 7183.24 451.616  15
  10   6  -7 2302.32 297.714  14
 -10   6   7 2382.19 310.021  15
  10   6  -6 1167.66 240.026  14
 -10   6   6 1062.99 230.346  15
  10   6  -5 4629.15 466.432  14
 -10   6   5 4557.78 467.872  15
  10   6  -4 9001.51 670.497  14
  10  -6  -4 8684.29 630.183  21
 -10   6   4 9005.77 664.194  15
  10  -6  -3 17253.8 904.223  21
  10   6  -3 19468.8 920.936  21
 -10   6   3 18179.6 958.500  16
 -10   6   3 18781.3 969.256  15
  10   6  -3 20480.7 937.264  28
  10  -6  -2 274.951 128.278  21
  10   6  -2 204.635 145.824  21
 -10   6   2-29.5094 102.878  16
 -10   6   2 161.119 99.9757  15
 -10   6   1 79.3466 130.946  16
  10   6   0 684.281 211.419  23
 -10   6   0 678.859 199.311  16
  10   6   1 1116.24 241.857  23
 -10   6  -1 1419.10 255.435  16
  10   6   2 6579.06 503.004  23
 -10   6  -2 6907.29 502.588  16
  10   6   3 698.142 157.024  23
 -10   6  -3 605.996 123.164  16
  10   7  -7 368.187 117.277  14
 -10   7   7 478.166 129.053  15
  10   7  -6 4791.43 428.657  14
 -10   7   6 4103.93 402.501  15
  10   7  -5 2472.66 324.846  14
  10   7  -5 2842.95 299.479  18
 -10   7   5 2885.78 357.053  15
  10   7  -4 10118.7 675.131  14
 -10   7   4 9516.11 644.048  15
 -10   7   3 36.1053 89.6659  16
  10   7  -3 61.7687 99.2626  28
 -10   7   3-79.5911 146.235  15
  10   7  -2 598.208 157.644  21
 -10   7   2 828.690 216.382  16
  10   7  -2 697.617 181.176  28
  10   7  -1 1882.81 281.873  21
 -10   7   1 1725.51 287.665  16
  10   7  -1 1376.87 232.111  28
 -10   7   0 8216.65 599.025  16
  10   7   0 7172.88 499.490  28
  10   7   1 1138.31 218.314  23
 -10   7  -1 876.244 200.540  16
  10   7   1 1265.48 194.079  28
  10   7   2 289.546 128.120  23
 -10   7  -2 80.6766 91.6758  16
  10   7   3 5965.59 384.759  23
 -10   8   7-15.8819 71.0311  15
  10   8  -6 547.461 145.979  14
 -10   8   6 712.284 174.435  15
  10   8  -5 2690.62 310.723  14
  10   8  -5 2817.47 269.981  18
 -10   8   5 2870.34 318.269  15
  10   8  -4 581.298 165.893  14
 -10   8   4 241.734 116.673  15
 -10   8   3 952.888 188.259  16
 -10   8   3 781.371 170.454  15
 -10   8   2 174.249 121.394  16
  10   8  -2-46.2087 109.287  28
  10   8  -1 4908.95 389.125  21
 -10   8   1 4983.64 441.596  16
  10   8  -1 5388.10 424.390  28
 -10   8   0 197.877 120.736  16
  10   8   0 219.389 104.616  28
 -10   8  -1 657.374 154.666  16
  10   8   1 695.741 138.350  28
 -10   8  -2 1780.10 205.578  16
  10   9  -5 573.801 139.042  14
 -10   9   5 572.021 129.499  15
  10   9  -4-84.7556 80.3978  14
 -10   9   4-50.8179 64.5216  15
  10   9  -3 3279.47 329.942  14
 -10   9   3 2629.03 258.563  16
 -10   9   2 10751.1 576.099  16
  10   9  -2 10133.6 554.994  28
 -10   9   1 6173.60 435.105  16
  10   9  -1 6480.40 424.896  28
  10   9   0 22.3356 56.5719  21
 -10   9   0 52.2773 78.2307  16
  10   9   0-6.52109 58.7910  28
 -10   9  -1 3426.66 285.151  16
  10  10  -3 1056.55 158.499  14
  10  10  -2 93.9247 72.9809  14
  11   0  -7-104.225 81.2857  21
  11   0  -6 199.611 116.109  21
  11   0  -5 30.6249 110.080  21
  11   0  -4 13146.7 798.035  21
  11   0  -3-7.15499 99.8337  21
  11   0  -2 1117.72 235.229  21
  11   0  -1-42.6734 112.530  21
  11   0   0 904.876 201.427  21
  11   0   1-8.60635 82.0613  21
  11   0   2 13822.3 621.512  21
 -11   0  -2 14821.5 716.046  16
  11   1  -8 2979.70 268.636  14
  11  -1  -8 3537.69 289.236  27
  11   1  -7 734.153 162.451  14
  11  -1  -7 545.704 135.651  21
  11   1  -6 2113.00 259.784  14
  11   1  -6 2412.92 300.085  21
  11  -1  -6 1820.07 275.527  21
  11  -1  -5 3753.12 416.335  21
  11   1  -5 3582.50 397.401  21
  11  -1  -4 332.150 164.531  21
  11   1  -4 77.5530 101.190  21
  11  -1  -3 4554.38 470.833  21
  11   1  -3 5501.99 510.224  21
  11  -1  -2 248.227 136.801  21
  11   1  -2 208.446 131.439  21
  11  -1  -1 3436.17 387.315  21
  11   1  -1 2952.54 365.422  21
  11  -1   0 191.326 121.216  21
  11   1   0 79.7584 101.605  21
  11  -1   1 563.499 155.900  21
  11   1   1 442.399 136.473  21
  11   1   2 128.745 80.8975  21
 -11   1  -2 99.2215 81.3165  16
  11   2  -8 67.7643 63.3776  14
  11  -2  -8 61.2607 58.5722  27
  11   2  -7 36.5194 68.6540  14
  11  -2  -7 255.789 108.740  27
 -11   2   7 170.663 108.124  15
  11   2  -6 51.7727 85.3518  14
  11  -2  -6 13.0605 87.0128  21
  11   2  -5 9682.44 595.723  14
  11  -2  -5 8130.45 606.240  21
  11   2  -5 8875.50 604.564  21
  11  -2  -4 3715.02 423.216  21
  11   2  -4 3912.64 413.467  21
 -11   2   4 2945.17 346.696  16
  11  -2  -3 5551.76 511.844  21
  11   2  -3 6413.82 543.139  21
  11  -2  -2 103.529 130.833  21
  11   2  -2-42.5595 112.853  21
  11  -2  -1 2945.39 345.245  21
  11   2  -1 2560.18 352.219  21
  11  -2   0 182.476 91.8914  21
  11   2   0 81.3861 98.8085  21
 -11   2   0 95.9732 99.7183  16
  11  -2   1 2992.34 290.709  21
  11   2   1 2899.55 327.435  21
 -11   2  -1 3283.86 360.689  16
  11   2   2 3678.78 327.340  21
 -11   2  -2 4137.62 355.723  16
  11   3  -8 4973.35 347.886  14
  11  -3  -8 5376.63 352.484  27
  11   3  -7 924.585 177.949  14
 -11   3   7 546.771 150.659  15
  11  -3  -7 836.693 166.787  27
  11   3  -6 3922.58 381.296  14
  11  -3  -6 4042.23 402.173  21
  11   3  -5 506.750 147.924  14
  11  -3  -5 537.048 180.779  21
  11   3  -5 786.057 178.178  21
  11   3  -4 20.0705 79.6363  14
  11  -3  -4 210.690 119.598  21
  11   3  -4 230.266 141.989  21
 -11   3   4 169.207 105.365  16
  11  -3  -3 178.596 121.547  21
  11   3  -3 226.315 136.889  21
 -11   3   3 366.574 173.937  16
  11  -3  -2 6561.60 518.207  21
  11   3  -2 6301.38 534.614  21
 -11   3   2 5870.63 518.113  16
  11  -3  -1 100.677 93.9048  21
  11   3  -1 90.3276 106.960  21
 -11   3   1 326.582 153.575  16
  11  -3   0 91.9115 87.9834  21
  11   3   0 110.281 94.2128  21
 -11   3   0 306.507 155.728  16
  11   3   1 372.050 136.863  21
 -11   3  -1 115.817 122.197  16
  11   3   2 517.842 136.226  21
 -11   3  -2 758.262 156.884  16
  11   4  -7 881.062 174.586  14
 -11   4   7 714.768 168.798  15
  11   4  -6 30.7184 81.5574  14
 -11   4   6 211.982 129.648  15
  11   4  -5 1104.32 210.904  14
  11  -4  -5 1257.68 228.552  21
 -11   4   5 790.332 206.289  15
  11   4  -4 4612.85 419.310  14
  11  -4  -4 3875.04 397.502  21
  11   4  -4 4335.56 393.428  21
 -11   4   4 3813.66 369.115  16
  11   4  -3 1180.36 211.110  14
  11  -4  -3 827.674 200.858  21
  11   4  -3 1130.92 218.397  21
 -11   4   3 898.223 204.839  16
  11   4  -2 5015.84 409.573  14
  11  -4  -2 4750.35 420.459  21
  11   4  -2 5286.31 467.204  21
 -11   4   2 4425.74 440.706  16
  11  -4  -1 3622.42 345.612  21
  11   4  -1 3849.85 391.824  21
 -11   4   1 3833.81 410.641  16
  11   4   0 3732.19 374.498  21
 -11   4   0 3175.91 358.315  16
  11   4   1 2618.19 302.548  21
 -11   4  -1 3274.62 335.061  16
  11   4   2 2351.32 251.940  21
 -11   4  -2 2219.62 239.813  16
  11   5  -7 63.8104 66.1150  14
 -11   5   7 62.1367 79.5411  15
  11   5  -6-28.2827 86.0255  14
 -11   5   6-16.2820 111.049  15
  11   5  -5 3945.29 376.574  14
 -11   5   5 4277.07 402.744  15
  11   5  -4 626.533 169.539  14
  11  -5  -4 502.156 144.062  21
 -11   5   4 502.581 157.561  15
  11   5  -3 4492.11 396.764  14
  11  -5  -3 3898.45 365.772  21
  11   5  -3 4310.16 385.106  21
 -11   5   3 4087.96 389.781  16
 -11   5   3 3909.04 375.797  15
  11   5  -2 2513.16 290.323  14
  11  -5  -2 2638.75 294.228  21
  11   5  -2 2797.19 323.376  21
 -11   5   2 2808.96 340.312  16
  11   5  -1 117.340 64.2947  14
  11   5  -1 222.912 118.427  21
 -11   5   1 404.531 164.648  16
  11   5   0 163.857 101.376  21
 -11   5   0-56.4852 93.7335  16
  11   5   1 6062.07 431.587  21
 -11   5  -1 6495.68 446.374  16
  11   5   2 275.222 88.0023  21
 -11   5  -2 447.864 112.437  16
  11   6  -6-26.7840 67.9879  14
 -11   6   6-141.263 89.1871  15
  11   6  -5 3919.13 349.903  14
 -11   6   5 3624.00 338.726  15
  11   6  -4 7604.56 506.684  14
 -11   6   4 7420.88 487.643  15
  11   6  -3 1331.87 214.495  14
  11  -6  -3 1089.99 179.832  21
 -11   6   3 1476.91 219.550  16
 -11   6   3 1039.27 181.281  15
  11   6  -2 3540.81 336.210  14
  11  -6  -2 3661.96 302.264  21
  11   6  -2 3856.77 339.656  21
 -11   6   2 4017.86 369.609  16
  11   6  -1 7530.28 461.554  14
  11   6  -1 8167.38 508.072  21
 -11   6   1 9208.30 561.336  16
  11   6   0 4743.57 375.544  21
 -11   6   0 4809.94 388.237  16
  11   6   1 854.561 151.716  21
 -11   6  -1 775.607 159.782  16
  11   7  -5 78.5660 81.0936  14
 -11   7   5 199.246 84.7786  15
  11   7  -4 213.434 100.975  14
 -11   7   4 355.364 112.387  15
  11   7  -3 411.108 121.557  14
 -11   7   3 446.327 119.061  16
  11   7  -2 3369.95 305.794  14
 -11   7   2 3242.60 299.676  16
  11   7  -1 1086.13 165.990  14
  11   7  -1 1383.46 180.019  21
 -11   7   1 1424.51 203.543  16
  11   7   0 1969.68 209.625  21
 -11   7   0 2119.75 236.538  16
  11   8  -3 17.4619 59.9388  14
  12   0  -6 795.537 134.182  21
  12   0  -5 299.827 113.906  21
  12   0  -4 8117.43 516.757  21
 -12   0   4 7604.83 457.830  16
  12   0  -3-85.9301 109.430  21
 -12   0   3 20.7378 91.5247  16
  12   0  -2 753.236 165.905  21
  12   0  -1 31.3362 87.4302  21
  12   0   0 10434.2 511.102  21
 -12   0   0 10463.2 560.002  16
  12  -1  -6 9900.07 490.714  21
  12  -1  -5 11549.0 597.004  21
  12   1  -5 12110.7 586.951  21
  12  -1  -4 2498.00 285.346  21
  12   1  -4 2447.34 280.079  21
 -12   1   4 2035.72 229.432  16
  12  -1  -3 236.406 103.994  21
  12   1  -3 207.900 121.769  21
 -12   1   3 316.487 123.010  16
  12  -1  -2 787.084 166.709  21
  12   1  -2 708.976 162.590  21
 -12   1   2 488.229 138.051  16
  12  -1  -1 1872.03 227.849  21
  12   1  -1 1869.69 236.110  21
 -12   1   1 1599.62 237.002  16
  12  -1   0 57.6698 55.2354  21
  12   1   0 78.6811 76.7206  21
 -12   1   0-72.7681 95.2878  16
 -12   2   6 30.9236 80.2674  15
  12  -2  -5 1.75362 66.9491  21
  12   2  -5 79.4317 74.5127  21
  12  -2  -4 318.807 121.832  21
  12   2  -4 400.985 128.125  21
  12  -2  -3 3852.66 348.549  21
  12   2  -3 4565.37 376.374  21
 -12   2   3 4525.56 364.443  16
  12  -2  -2 46.4320 70.2712  21
  12   2  -2 100.843 85.0294  21
 -12   2   2 90.8119 78.2525  16
  12  -2  -1 9088.93 483.656  21
  12   2  -1 10546.9 555.720  21
 -12   2   1 9369.42 538.808  16
  12   2   0 2689.98 257.160  21
 -12   2   0 2405.38 252.660  16
  12  -3  -5 3051.34 278.546  21
 -12   3   5 1926.37 230.827  15
  12  -3  -4 3985.83 331.831  21
  12   3  -4 4602.07 335.389  21
  12  -3  -3 422.738 122.882  21
  12   3  -3 561.027 136.923  21
 -12   3   3 389.917 124.613  16
  12  -3  -2 1364.06 188.335  21
  12   3  -2 1193.11 192.937  21
 -12   3   2 1255.58 201.892  16
  12  -3  -1 753.061 126.640  21
  12   3  -1 910.845 162.726  21
 -12   3   1 759.813 154.061  16
  12   3   0 983.668 153.752  21
 -12   3   0 598.160 128.957  16
 -12   4   5 1635.44 194.295  15
  12  -4  -4 5345.62 353.107  21
 -12   4   4 3654.95 293.457  15
  12  -4  -3 1862.78 206.337  21
  12   4  -3 2155.91 223.403  21
 -12   4   3 1968.04 210.438  16
  12  -4  -2 3095.87 245.454  21
  12   4  -2 3724.78 301.959  21
 -12   4   2 3372.70 291.710  16
  12   4  -1 213.080 93.6634  21
 -12   4   1 182.560 90.8981  16
   0   0   0    0.00    0.00   0
TITL KUM-1 in P2(1)/c
REM P2(1)/c (#14 in standard setting)
CELL 1.54184  10.219425  13.466054  10.459954  90.0000 102.7803  90.0000
ZERR    4.00   0.000442   0.000546   0.000427   0.0000   0.0042   0.0000
LATT  1
SYMM -x, y+1/2,-z+1/2
SFAC C H N Cl
UNIT 68.00 48.00 12.00 4.00
TREF
HKLF 4
END
;
_shelx_hkl_checksum     39810
_shelx_res_checksum     96109
_shelxl_version_number        2.014
_iucr_refine_instructions_details
;
TITL kum1cg
CELL 1.54184 10.2194 13.4661 10.4600 90.0 102.780 90.0
ZERR 4 0.0004 0.0005 0.0004 0 0.004 0
LATT 1
SYMM -X,0.5+Y,0.5-Z
SFAC C H N Cl
UNIT 68 48 12 4
OMIT -2 180.0
L.S. 20
PLAN  10
TEMP -100
SIZE 0.42 0.28 0.12
ACTA
BOND $H
CONF
HTAB
fmap 2
WGHT    0.070200    0.281400
FVAR       7.23290
N1    3    0.186991    0.382468    0.540355    11.00000    0.02646    0.03430 =
         0.02505   -0.00087    0.00281   -0.00081
N2    3    0.216524    0.386966    0.673975    11.00000    0.02437    0.03031 =
         0.02512   -0.00023    0.00351    0.00036
C3    1    0.349067    0.387420    0.727502    11.00000    0.02511    0.02980 =
         0.02509   -0.00061    0.00263    0.00010
CL3   4    0.415523    0.397361    0.890926    11.00000    0.03052    0.04818 =
         0.02279   -0.00138    0.00256    0.00019
C3A   1    0.415873    0.382461    0.624594    11.00000    0.02717    0.02441 =
         0.02430   -0.00013    0.00338   -0.00074
C4    1    0.548148    0.379437    0.611833    11.00000    0.02615    0.02877 =
         0.02778   -0.00086    0.00330   -0.00131
AFIX  43
H4    2    0.620967    0.382542    0.686041    11.00000   -1.20000
AFIX   0
C4A   1    0.569088    0.371628    0.484954    11.00000    0.02984    0.02434 =
         0.03217   -0.00077    0.00740   -0.00254
C5    1    0.700507    0.365524    0.459270    11.00000    0.03041    0.03609 =
         0.04109   -0.00276    0.00930   -0.00264
AFIX  43
H5    2    0.776703    0.368045    0.530212    11.00000   -1.20000
AFIX   0
C6    1    0.717953    0.356179    0.334963    11.00000    0.03662    0.03910 =
         0.05025   -0.00365    0.02199   -0.00259
AFIX  43
H6    2    0.805986    0.351574    0.319664    11.00000   -1.20000
AFIX   0
C7    1    0.605326    0.353249    0.227676    11.00000    0.04996    0.03626 =
         0.03586   -0.00277    0.02040   -0.00408
AFIX  43
H7    2    0.619099    0.347151    0.141127    11.00000   -1.20000
AFIX   0
C8    1    0.478231    0.359001    0.246441    11.00000    0.04446    0.03354 =
         0.02881   -0.00095    0.01093   -0.00315
AFIX  43
H8    2    0.404463    0.356931    0.173040    11.00000   -1.20000
AFIX   0
C8A   1    0.454256    0.368156    0.375766    11.00000    0.03364    0.02263 =
         0.02872    0.00035    0.00782   -0.00142
N9    3    0.326087    0.372100    0.386969    11.00000    0.03061    0.02926 =
         0.02427   -0.00034    0.00425   -0.00197
C9A   1    0.308833    0.379444    0.510549    11.00000    0.02701    0.02458 =
         0.02665   -0.00023    0.00381   -0.00079
C21   1    0.109595    0.392418    0.742325    11.00000    0.02297    0.03304 =
         0.02833   -0.00200    0.00451    0.00046
C22   1    0.012946    0.466307    0.708959    11.00000    0.02663    0.03520 =
         0.03052    0.00157   -0.00028    0.00150
AFIX  43
H22   2    0.014739    0.510904    0.638994    11.00000   -1.20000
AFIX   0
C23   1   -0.085940    0.473318    0.780143    11.00000    0.02296    0.04125 =
         0.03967   -0.00424    0.00052    0.00475
AFIX  43
H23   2   -0.151963    0.523907    0.758817    11.00000   -1.20000
AFIX   0
C24   1   -0.091024    0.408032    0.882256    11.00000    0.02355    0.04632 =
         0.03549   -0.00752    0.00531   -0.00181
C25   1    0.004666    0.333131    0.909840    11.00000    0.03205    0.04861 =
         0.03881    0.00946    0.01108    0.00095
AFIX  43
H25   2    0.001572    0.287030    0.977856    11.00000   -1.20000
AFIX   0
C26   1    0.104382    0.324532    0.839955    11.00000    0.03000    0.03781 =
         0.04182    0.00841    0.01136    0.00671
AFIX  43
H26   2    0.168517    0.272494    0.858966    11.00000   -1.20000
AFIX   0
C27   1   -0.196795    0.418508    0.961431    11.00000    0.03022    0.06710 =
         0.04826   -0.01211    0.01446   -0.00171
AFIX 137
H27A  2   -0.154482    0.438729    1.051042    11.00000   -1.50000
H27B  2   -0.242437    0.354724    0.963558    11.00000   -1.50000
H27C  2   -0.262262    0.468886    0.921190    11.00000   -1.50000
AFIX   0
HKLF 4
REM  kum1cg
REM R1 =  0.0396 for    2479 Fo > 4sig(Fo)  and  0.0431 for all    2738 data
REM    191 parameters refined using      0 restraints
END
WGHT      0.0702      0.2814
REM Instructions for potential hydrogen bonds
EQIV $1 x, -y+1/2, z+1/2
HTAB C26 N9_$1
REM Highest difference peak  0.358,  deepest hole -0.215,  1-sigma level  0.051
Q1    1   0.3842  0.3962  0.8030  11.00000  0.05    0.36
Q2    1   0.3207  0.3798  0.4487  11.00000  0.05    0.29
Q3    1   0.3970  0.3813  0.6826  11.00000  0.05    0.28
Q4    1   0.3750  0.3817  0.5651  11.00000  0.05    0.28
Q5    1   0.4658  0.3643  0.3079  11.00000  0.05    0.26
Q6    1   0.5162  0.3740  0.4361  11.00000  0.05    0.24
Q7    1   0.6575  0.3403  0.2879  11.00000  0.05    0.23
Q8    1   0.5605  0.3701  0.5428  11.00000  0.05    0.22
Q9    1   0.1935  0.3783  0.6082  11.00000  0.05    0.22
Q10   1   0.0643  0.4215  0.7234  11.00000  0.05    0.21
;
