# Supplementary material for: The crystal structure of 3-chloro-2-(4-methyl­phenyl)-2H-pyrazolo­[3,4-b]quinoline
Source: Acta Crystallogr E Crystallogr Commun. 2015 Apr 30;71(Pt 5):567–70. doi: 10.1107/S205698901500818X (PMC4420078; doi:10.1107/S205698901500818X)
Supplement: Supplementary file 2 [file e-71-00567-Isup2.hkl]

#
# h,k,l, Fc-squared, Fo-squared, sigma(Fo-squared), status flag
#
data_I
_shelx_title ' kum1cg'
_shelx_refln_list_code          4
_shelx_F_calc_maximum      137.62
_exptl_crystal_F_000       608.00
_reflns_d_resolution_high  0.8081

loop_
 _space_group_symop_operation_xyz
 'x, y, z'
 '-x, y+1/2, -z+1/2'
 '-x, -y, -z'
 'x, -y-1/2, z-1/2'

_cell_length_a    10.2194
_cell_length_b    13.4661
_cell_length_c    10.4600
_cell_angle_alpha  90.000
_cell_angle_beta  102.780
_cell_angle_gamma  90.000

_shelx_F_squared_multiplier     1.000

loop_
 _refln_index_h
 _refln_index_k
 _refln_index_l
 _refln_F_squared_calc
 _refln_F_squared_meas
 _refln_F_squared_sigma
 _refln_observed_status
   1   0   0       6008.38       4947.33        82.89 o
   2   0   0       1884.69       1912.81        61.06 o
   3   0   0         82.51         92.30         2.79 o
   4   0   0        620.61        701.17        13.77 o
   5   0   0       1148.31       1122.20        32.53 o
   6   0   0        958.73        847.95        29.30 o
   7   0   0       1001.42       1030.03        34.99 o
   8   0   0       1036.27        987.06        34.67 o
   9   0   0        999.94        930.77        24.80 o
  10   0   0       1523.75       1458.61        43.64 o
  11   0   0         18.42         17.30         3.85 o
  12   0   0        190.49        199.70         7.22 o
   1   1   0       2513.01       2539.08        50.94 o
   2   1   0        109.20        115.14         5.59 o
   3   1   0       1864.07       1955.66        15.70 o
   4   1   0        465.28        482.41         9.70 o
   5   1   0         82.86         99.91         5.95 o
   6   1   0         10.71         17.99         2.90 o
   7   1   0         23.03         15.50         5.01 o
   8   1   0         50.64         54.53         3.14 o
   9   1   0         51.36         50.39         3.80 o
  10   1   0        390.46        392.03        14.13 o
  11   1   0          0.16          2.50         1.49 o
  12   1   0          0.01          0.60         0.80 o
   0   2   0       2866.76       2812.21        35.23 o
   1   2   0        718.57        721.01        12.59 o
   2   2   0        114.44        129.28         2.22 o
   3   2   0         12.38         16.44         1.31 o
   4   2   0         63.62         74.55         2.92 o
   5   2   0        138.45        160.93         5.46 o
   6   2   0        126.68        136.24         6.18 o
   7   2   0          7.32          9.52         1.99 o
   8   2   0         56.32         59.99         2.78 o
   9   2   0         16.96         14.58         2.54 o
  10   2   0         41.08         45.95         3.95 o
  11   2   0          1.49          2.32         1.07 o
  12   2   0         44.45         48.80         3.45 o
   1   3   0       2576.70       2669.64        22.13 o
   2   3   0       4466.04       4658.05        92.55 o
   3   3   0        926.28        974.80        10.32 o
   4   3   0       1083.24       1086.78        39.35 o
   5   3   0         21.52         32.63         2.12 o
   6   3   0        107.45        127.01         6.53 o
   7   3   0          2.56          1.89         1.77 o
   8   3   0        149.67        146.52         6.17 o
   9   3   0         92.46         92.68         7.39 o
  10   3   0        678.25        724.86        19.75 o
  11   3   0          6.93          2.82         1.14 o
  12   3   0         11.14         15.39         3.68 o
   1   4   0      18940.40      18245.81       135.77 o
   2   4   0        143.69        162.56         4.30 o
   3   4   0         62.90         63.51         2.54 o
   4   4   0        558.00        635.83        10.90 o
   5   4   0        399.49        333.89         8.11 o
   6   4   0        544.03        532.35        20.21 o
   7   4   0        566.40        522.24        17.08 o
   8   4   0       1139.63       1131.26        22.11 o
   9   4   0        320.54        309.47        12.97 o
  10   4   0        321.98        324.30        10.21 o
  11   4   0         70.67         66.22         5.32 o
   1   5   0        604.53        648.10         6.90 o
   2   5   0        782.06        895.41        11.87 o
   3   5   0        311.71        329.52        10.78 o
   4   5   0          1.86          1.05         0.97 o
   5   5   0         72.45         64.65         3.63 o
   6   5   0          0.26          2.62         1.25 o
   7   5   0         56.40         62.27         5.71 o
   8   5   0        774.68        750.24        26.39 o
   9   5   0         47.99         54.30         4.46 o
  10   5   0          4.34          7.00         2.25 o
  11   5   0          0.10          0.94         2.11 o
   0   6   0        116.69        106.17         3.74 o
   1   6   0        385.17        398.64         7.18 o
   2   6   0        220.65        270.19         7.69 o
   3   6   0        590.31        639.36        15.43 o
   4   6   0        659.68        740.55        17.29 o
   5   6   0        557.00        555.90        13.57 o
   6   6   0        375.27        406.18        13.05 o
   7   6   0         11.26         14.66         3.19 o
   8   6   0        287.80        266.44        17.96 o
   9   6   0         10.02          7.20         2.03 o
  10   6   0         10.99         13.03         2.77 o
  11   6   0         87.14         91.29         5.16 o
   1   7   0       3235.15       3485.98        40.44 o
   2   7   0       1368.89       1518.20        27.75 o
   3   7   0        309.52        330.94         9.30 o
   4   7   0        522.57        545.09        13.14 o
   5   7   0         15.41         24.24         2.83 o
   6   7   0         96.18        107.01         6.06 o
   7   7   0         61.77         66.37         5.12 o
   8   7   0         28.30         25.64         3.30 o
   9   7   0        512.11        544.74        14.78 o
  10   7   0        148.25        145.96         9.98 o
  11   7   0         35.02         38.96         3.00 o
   0   8   0      11085.58      12008.63       152.69 o
   1   8   0       4063.57       4567.98        69.19 o
   2   8   0         32.54         37.45         4.01 o
   3   8   0          2.76          0.98         1.51 o
   4   8   0         28.79         32.40         7.70 o
   5   8   0         19.74         17.07         3.19 o
   6   8   0         53.04         42.99         5.46 o
   7   8   0        171.99        174.66         7.00 o
   8   8   0        703.01        712.45        17.00 o
   9   8   0         79.18         75.12         4.82 o
  10   8   0          4.03          4.00         1.51 o
   1   9   0         37.28         34.21         3.90 o
   2   9   0        172.54        177.38         9.35 o
   3   9   0        178.35        185.75         9.94 o
   4   9   0          0.45          8.49         2.52 o
   5   9   0         82.35         81.64         5.46 o
   6   9   0         41.96         28.78         3.44 o
   7   9   0        493.29        487.27        12.12 o
   8   9   0        222.05        245.81        11.57 o
   9   9   0        114.76        110.00         6.76 o
  10   9   0          0.20          0.38         0.69 o
   0  10   0        382.94        393.35        20.59 o
   1  10   0         14.34         12.79         4.00 o
   2  10   0          0.69          3.15         2.57 o
   3  10   0        101.46        110.90         4.99 o
   4  10   0        522.11        506.30        12.41 o
   5  10   0        227.04        232.13         9.56 o
   6  10   0        390.86        364.70         9.32 o
   7  10   0          4.41          1.61         1.23 o
   8  10   0        100.99        109.88         7.31 o
   9  10   0         54.86         51.68         4.19 o
   1  11   0       1272.57       1253.33        15.33 o
   2  11   0        326.58        332.26         9.67 o
   3  11   0          6.33          7.10         2.00 o
   4  11   0        128.60        125.92         6.04 o
   5  11   0         34.61         37.28         3.35 o
   6  11   0        121.06        124.63         5.19 o
   7  11   0          0.84          1.50         1.68 o
   8  11   0         63.50         73.48         5.38 o
   9  11   0        143.14        146.34        17.76 o
   0  12   0       1337.32       1277.67        29.49 o
   1  12   0        574.79        576.20        13.73 o
   2  12   0          6.40          5.71         1.55 o
   3  12   0         12.92         12.14         2.11 o
   4  12   0         16.99         17.57         2.19 o
   5  12   0          1.19          0.60         1.09 o
   6  12   0         22.35         16.97         2.35 o
   7  12   0         47.00         44.52         3.40 o
   8  12   0        242.73        245.08         8.61 o
   1  13   0         78.09         78.97         5.50 o
   2  13   0         96.47        107.21         5.53 o
   3  13   0         84.48         85.28         4.94 o
   4  13   0         76.47         77.53         5.30 o
   5  13   0         17.83         19.98         2.02 o
   6  13   0          0.58          1.56         0.79 o
   7  13   0        132.50        141.26         5.13 o
   0  14   0        388.12        364.81        20.22 o
   1  14   0         72.28         72.12         4.41 o
   2  14   0         39.12         40.74         3.90 o
   3  14   0          0.70          2.22         1.18 o
   4  14   0        124.83        129.65         6.23 o
   5  14   0        110.43        116.36         4.67 o
   6  14   0         68.42         65.76         3.90 o
   1  15   0        522.91        565.36        16.80 o
   2  15   0          1.38         -0.27         2.10 o
   3  15   0          5.92          5.58         1.38 o
   4  15   0         16.69         12.14         1.54 o
   5  15   0         20.30         22.56         3.49 o
   0  16   0         65.74         53.47         6.17 o
   1  16   0        156.32        139.87         6.86 o
   2  16   0         35.73         40.95         4.31 o
   3  16   0          3.79          2.08         1.07 o
 -12   1   1         32.27         34.26         2.58 o
 -11   1   1         62.75         61.14         5.08 o
 -10   1   1        120.31        126.42         8.04 o
  -9   1   1          2.09          2.64         1.94 o
  -8   1   1        117.77        115.15        12.61 o
  -7   1   1        226.31        215.93        12.26 o
  -6   1   1       2325.06       2501.01        48.94 o
  -5   1   1        623.77        676.25        17.02 o
  -4   1   1         34.04         39.62         1.69 o
  -3   1   1        584.04        672.52         7.61 o
  -2   1   1       5388.48       5474.04        42.67 o
  -1   1   1         98.13        108.89         5.97 o
   0   1   1       1517.59       1501.90        20.20 o
   1   1   1       9326.09       8889.70        98.61 o
   2   1   1          0.74         13.86         3.60 o
   3   1   1         21.88         22.18         0.85 o
   4   1   1       2042.37       2248.42        48.62 o
   5   1   1        277.19        278.34        10.23 o
   6   1   1         66.88         42.11         4.20 o
   7   1   1        397.19        405.97        11.82 o
   8   1   1       1349.32       1343.98        21.38 o
   9   1   1        143.15        145.34         5.57 o
  10   1   1        777.95        795.85        16.82 o
  11   1   1          7.13          9.60         1.96 o
 -12   2   1        152.19        184.42         7.82 o
 -11   2   1         46.02         52.95         4.71 o
 -10   2   1        532.68        577.37        17.88 o
  -9   2   1        546.65        586.21        42.58 o
  -8   2   1        820.17        827.35        21.82 o
  -7   2   1        589.71        611.13        14.79 o
  -6   2   1       3149.17       3495.38       150.75 o
  -5   2   1       4671.03       5057.58        64.80 o
  -4   2   1       2844.81       3117.56        55.80 o
  -3   2   1       1374.91       1406.70        22.80 o
  -2   2   1       1158.27       1185.99        14.41 o
  -1   2   1        546.00        536.09         9.36 o
   0   2   1       8345.10       7635.24        74.75 o
   1   2   1       9104.33       8703.03        60.24 o
   2   2   1       5745.97       5416.91        97.70 o
   3   2   1       3497.99       3313.94        67.17 o
   4   2   1        329.69        405.35         9.17 o
   5   2   1          1.89          1.76         0.80 o
   6   2   1         85.87        104.53         7.14 o
   7   2   1        544.07        539.04        14.02 o
   8   2   1        754.25        715.52        18.38 o
   9   2   1        526.36        479.53        11.75 o
  10   2   1         16.33         15.26         2.77 o
  11   2   1         44.65         58.26         3.56 o
 -12   3   1         15.14         15.35         1.60 o
 -11   3   1          2.93          2.92         1.30 o
 -10   3   1          8.25          7.22         2.40 o
  -9   3   1        341.57        359.77        14.22 o
  -8   3   1        436.13        463.31        11.60 o
  -7   3   1        981.69        993.40        19.97 o
  -6   3   1        190.65        212.82         7.96 o
  -5   3   1        833.30        933.41        14.09 o
  -4   3   1        166.21        173.43         4.79 o
  -3   3   1        105.01        114.64         4.07 o
  -2   3   1       1441.41       1501.61        28.30 o
  -1   3   1         76.87         64.09         3.94 o
   0   3   1       3748.72       3861.37        34.62 o
   1   3   1      14776.90      14179.99       106.31 o
   2   3   1       3972.35       4127.97        51.68 o
   3   3   1        783.46        866.14        22.20 o
   4   3   1          1.61          5.28         2.15 o
   5   3   1        175.35        165.94         4.92 o
   6   3   1          3.10          3.55         1.21 o
   7   3   1        921.93        957.52        43.89 o
   8   3   1        884.58        962.33        25.04 o
   9   3   1        401.98        404.52        12.59 o
  10   3   1         31.43         33.86         4.16 o
  11   3   1          0.81          4.52         2.45 o
 -12   4   1          1.59          3.78         1.25 o
 -11   4   1         73.13         71.81         4.19 o
 -10   4   1        166.89        172.20         9.13 o
  -9   4   1          4.41          2.86         1.83 o
  -8   4   1         42.80         33.50         4.25 o
  -7   4   1         18.71         21.44         3.50 o
  -6   4   1        270.14        278.58         7.78 o
  -5   4   1        209.22        192.25         5.21 o
  -4   4   1        404.50        436.56         8.33 o
  -3   4   1        389.85        390.79         8.84 o
  -2   4   1       1016.05       1009.92        15.92 o
  -1   4   1       2955.61       2951.99        41.31 o
   0   4   1       5616.98       5852.75        66.15 o
   1   4   1         30.06         41.56         2.20 o
   2   4   1       2709.55       2679.27        29.25 o
   3   4   1        119.96        120.25         4.29 o
   4   4   1         49.90         49.23         2.48 o
   5   4   1         26.08         23.64         1.94 o
   6   4   1        151.61        153.65         5.74 o
   7   4   1         33.07         30.27         4.02 o
   8   4   1        205.43        200.08        10.38 o
   9   4   1          1.69          4.02         1.70 o
  10   4   1          3.78          2.58         1.86 o
  11   4   1         48.42         56.38         6.27 o
 -11   5   1          4.74          3.92         1.37 o
 -10   5   1         45.33         40.15         5.90 o
  -9   5   1         35.38         31.55         3.32 o
  -8   5   1          4.68          4.53         2.36 o
  -7   5   1        398.79        427.52        15.44 o
  -6   5   1       1410.93       1582.00        34.70 o
  -5   5   1        320.01        310.04         9.32 o
  -4   5   1          5.25          7.64         1.34 o
  -3   5   1        485.93        542.93        49.21 o
  -2   5   1       1676.55       1692.63        27.99 o
  -1   5   1       1302.35       1221.81        17.55 o
   0   5   1       1689.34       1882.70        31.26 o
   1   5   1       1718.04       1826.77        19.99 o
   2   5   1          6.80          5.31         1.28 o
   3   5   1         89.21         95.49         3.54 o
   4   5   1       1396.76       1389.11        22.11 o
   5   5   1        289.72        271.62        13.07 o
   6   5   1        155.66        133.98         6.41 o
   7   5   1        284.38        286.50         8.84 o
   8   5   1        258.93        260.19         9.98 o
   9   5   1        614.97        635.28        19.77 o
  10   5   1        228.63        231.08        10.38 o
  11   5   1        107.84        120.02         5.93 o
 -11   6   1        145.81        157.69         7.93 o
 -10   6   1          2.61          1.52         2.50 o
  -9   6   1         31.65         25.76         3.18 o
  -8   6   1        160.28        144.75         7.41 o
  -7   6   1        229.34        255.53         9.18 o
  -6   6   1        722.71        807.35        17.61 o
  -5   6   1       2256.97       2596.19        43.56 o
  -4   6   1       1230.65       1287.52        21.40 o
  -3   6   1         23.59         23.14         2.33 o
  -2   6   1       1197.81       1397.96        24.56 o
  -1   6   1        606.84        728.34         9.41 o
   0   6   1          0.88          1.66         0.85 o
   1   6   1         12.09         28.28         3.25 o
   2   6   1         50.64         42.90         2.84 o
   3   6   1       1488.50       1551.10        38.50 o
   4   6   1         71.15         94.30         5.02 o
   5   6   1          6.86          5.55         1.49 o
   6   6   1         39.03         36.46         3.48 o
   7   6   1        122.20        118.22         8.96 o
   8   6   1        376.03        345.64        11.45 o
   9   6   1         46.17         42.76         3.88 o
  10   6   1         24.94         24.42         3.36 o
  11   6   1         15.63         15.66         2.10 o
 -11   7   1         24.50         24.75         2.00 o
 -10   7   1         28.17         31.57         2.91 o
  -9   7   1          0.09          0.90         1.56 o
  -8   7   1        148.02        139.09         7.29 o
  -7   7   1          9.09         11.83         2.33 o
  -6   7   1         78.89         79.71         6.15 o
  -5   7   1         75.84        111.50         8.13 o
  -4   7   1         78.13         94.26         5.15 o
  -3   7   1        174.61        145.51        12.38 o
  -2   7   1        104.61        104.52         4.52 o
  -1   7   1        131.35        161.94         4.73 o
   0   7   1       4398.85       4795.69        46.57 o
   1   7   1       1332.64       1716.21        36.54 o
   2   7   1        251.98        273.14        10.71 o
   3   7   1         69.17         67.76         5.58 o
   4   7   1         35.98         42.24         4.61 o
   5   7   1         14.69         15.96         3.15 o
   6   7   1        148.07        138.89         5.00 o
   7   7   1        421.98        452.66        11.75 o
   8   7   1        945.86        944.90        19.97 o
   9   7   1        103.05         98.15         5.62 o
  10   7   1         21.25         21.41         2.25 o
 -10   8   1         98.16         97.37         4.60 o
  -9   8   1          6.89          9.98         1.94 o
  -8   8   1         12.83         10.11         2.30 o
  -7   8   1         12.89         10.86         2.33 o
  -6   8   1        246.85        212.21         8.85 o
  -5   8   1        213.11        209.66         8.61 o
  -4   8   1        913.38       1016.22        29.46 o
  -3   8   1        111.66        107.56         5.58 o
  -2   8   1        972.30       1055.76        25.57 o
  -1   8   1       2876.95       3183.54        45.96 o
   0   8   1       2194.16       2572.09        32.43 o
   1   8   1        992.34       1086.22        40.86 o
   2   8   1        346.14        350.79        13.12 o
   3   8   1       1002.66       1023.40        24.96 o
   4   8   1          2.52          1.92         2.94 o
   5   8   1          0.59          3.78         1.72 o
   6   8   1        226.75        215.01         7.86 o
   7   8   1         64.46         59.26         4.16 o
   8   8   1        232.18        226.87        11.74 o
   9   8   1          9.34          7.11         1.74 o
  10   8   1         11.73         12.98         1.97 o
 -10   9   1        119.53        121.08         5.81 o
  -9   9   1          4.58          3.88         1.73 o
  -8   9   1         21.68         21.79         3.65 o
  -7   9   1         88.19         91.25         5.05 o
  -6   9   1        668.41        651.39        12.70 o
  -5   9   1         20.88         23.08         2.92 o
  -4   9   1         44.09         47.00         5.15 o
  -3   9   1         27.20         35.12         7.89 o
  -2   9   1        368.20        361.66        20.70 o
  -1   9   1        411.89        372.23        15.59 o
   0   9   1        872.88        967.70        18.68 o
   1   9   1        170.91        230.98        20.28 o
   2   9   1          2.15          2.59         1.82 o
   3   9   1         45.61         47.24         5.12 o
   4   9   1        603.80        592.83        19.85 o
   5   9   1         10.39          7.73         2.05 o
   6   9   1         50.24         42.95         4.12 o
   7   9   1         35.38         34.69         3.17 o
   8   9   1         91.71         97.14         4.72 o
   9   9   1        320.76        348.58         9.36 o
  10   9   1         68.08         65.50         5.45 o
  -9  10   1          8.97         10.96         2.26 o
  -8  10   1         16.01         15.65         3.02 o
  -7  10   1         69.93         67.82         4.92 o
  -6  10   1         83.56         81.73         4.30 o
  -5  10   1        491.03        479.82        13.83 o
  -4  10   1        130.97        127.05         4.79 o
  -3  10   1         19.93         22.79         3.81 o
  -2  10   1          4.70          5.43         2.65 o
  -1  10   1         24.86         32.98         6.31 o
   0  10   1         54.76         59.78         8.14 o
   1  10   1        187.55        210.81        10.51 o
   2  10   1         12.45         15.27         2.98 o
   3  10   1         17.61         13.71         1.69 o
   4  10   1         26.71         20.51         2.57 o
   5  10   1         20.56         23.86         3.38 o
   6  10   1          4.73          1.67         1.80 o
   7  10   1          2.53          5.05         1.74 o
   8  10   1         16.47         13.28         2.07 o
   9  10   1          1.86          2.95         1.62 o
  -9  11   1         41.22         42.06         3.29 o
  -8  11   1         25.30         27.33         2.81 o
  -7  11   1        121.04        114.37         5.14 o
  -6  11   1          2.52          0.89         1.13 o
  -5  11   1          9.82          9.87         2.16 o
  -4  11   1         36.78         33.78         3.09 o
  -3  11   1        120.02        125.45         5.84 o
  -2  11   1         76.44         81.36         4.06 o
  -1  11   1        349.96        322.87         8.36 o
   0  11   1       1917.11       1998.43        39.18 o
   1  11   1        128.85        124.00         5.04 o
   2  11   1          1.10          0.80         2.19 o
   3  11   1        315.53        303.59        11.71 o
   4  11   1        115.94        115.11         8.39 o
   5  11   1         23.11         24.96         3.20 o
   6  11   1        226.62        215.23         6.75 o
   7  11   1        194.38        215.00         8.10 o
   8  11   1        439.57        444.45        14.72 o
  -8  12   1          4.86          7.42         1.80 o
  -7  12   1          7.12          2.98         1.96 o
  -6  12   1        159.86        150.73         6.10 o
  -5  12   1         26.76         29.78         3.35 o
  -4  12   1        374.89        371.33        12.26 o
  -3  12   1        231.65        228.25        10.17 o
  -2  12   1          0.56          4.99         1.80 o
  -1  12   1        260.17        246.91         7.42 o
   0  12   1       2355.80       2322.83        27.59 o
   1  12   1         44.56         37.47         3.35 o
   2  12   1        375.89        371.29        10.57 o
   3  12   1        210.97        204.04         7.84 o
   4  12   1          5.77          4.10         1.67 o
   5  12   1          4.19          3.03         1.49 o
   6  12   1        144.59        134.64         5.45 o
   7  12   1         35.57         43.26         3.92 o
   8  12   1          9.53          8.88         1.68 o
  -7  13   1          3.75          6.35         1.58 o
  -6  13   1        166.12        169.07         5.81 o
  -5  13   1         12.23          5.97         1.39 o
  -4  13   1          3.58          6.27         2.32 o
  -3  13   1          5.90          9.10         1.89 o
  -2  13   1          4.80          3.97         1.73 o
  -1  13   1         36.21         41.49         4.01 o
   0  13   1        395.68        377.31         9.24 o
   1  13   1         93.91         91.29         5.04 o
   2  13   1         26.31         23.80         2.63 o
   3  13   1         40.56         41.19         3.48 o
   4  13   1         62.71         56.48         4.57 o
   5  13   1         13.73          9.40         1.74 o
   6  13   1          1.12          0.51         0.84 o
   7  13   1          3.95          2.95         1.52 o
  -6  14   1          1.13         -0.02         1.37 o
  -5  14   1        103.98        100.87         5.17 o
  -4  14   1          0.13          0.86         1.32 o
  -3  14   1          0.08          0.12         1.48 o
  -2  14   1          0.02          0.18         1.65 o
  -1  14   1        106.56        101.28         7.30 o
   0  14   1         21.59         21.11         2.47 o
   1  14   1         12.38         10.82         1.60 o
   2  14   1         92.66         91.72         4.84 o
   3  14   1         16.72         15.37         2.54 o
   4  14   1          0.67          1.47         1.58 o
   5  14   1          2.29          1.77         0.90 o
   6  14   1          6.07          8.06         1.64 o
  -5  15   1          7.84          7.72         1.67 o
  -4  15   1         15.93         14.02         1.96 o
  -3  15   1         30.28         32.53         4.67 o
  -2  15   1        125.16        132.00         7.49 o
  -1  15   1        309.08        314.99        12.04 o
   0  15   1        521.11        532.99        16.13 o
   1  15   1         25.57         16.63         2.25 o
   2  15   1          0.48         -1.11         1.42 o
   3  15   1        138.64        142.07         6.39 o
   4  15   1         92.02        100.73         4.62 o
   5  15   1          6.55          5.86         1.95 o
  -3  16   1         57.47         63.80         4.05 o
  -2  16   1          5.19          2.79         1.37 o
  -1  16   1        134.29        115.48         4.81 o
   0  16   1        592.23        627.67        22.43 o
   1  16   1         29.63         31.13         3.14 o
   2  16   1         18.94         18.88         6.09 o
   3  16   1         77.23         82.81         6.23 o
 -12   0   2          8.49         14.40         3.17 o
 -11   0   2         17.71         21.37         4.50 o
 -10   0   2        195.54        206.27        14.90 o
  -9   0   2         33.60         25.59         5.32 o
  -8   0   2       2357.01       2428.68        63.54 o
  -7   0   2        695.25        735.17        28.37 o
  -6   0   2       1184.04       1476.45        41.12 o
  -5   0   2        409.40        561.83        20.67 o
  -4   0   2       3998.12       4435.60        72.00 o
  -3   0   2       8162.10       8054.95        81.23 o
  -2   0   2        914.07        954.25        11.91 o
  -1   0   2         25.08         27.33         1.25 o
   0   0   2        368.63        362.79         7.17 o
   1   0   2       2046.03       1972.24        46.73 o
   2   0   2      15938.41      13006.32       451.28 o
   3   0   2       5049.78       4696.02       129.60 o
   4   0   2        170.26        191.97        23.62 o
   5   0   2        789.55        821.24        27.65 o
   6   0   2        127.46        101.44         9.42 o
   7   0   2        517.41        498.49        16.32 o
   8   0   2        535.17        561.80        31.30 o
   9   0   2         37.19         36.15         4.37 o
  10   0   2        314.58        311.14        19.55 o
  11   0   2        263.12        272.75         9.55 o
 -12   1   2         18.17         12.74         1.70 o
 -11   1   2          1.57          4.36         1.81 o
 -10   1   2         56.67         65.82         5.91 o
  -9   1   2          4.10          2.48         1.39 o
  -8   1   2        205.27        190.12        10.10 o
  -7   1   2        469.79        490.28        23.20 o
  -6   1   2          2.36          8.74         2.17 o
  -5   1   2        791.27       1159.08        21.66 o
  -4   1   2          6.01          4.52         1.10 o
  -3   1   2        290.82        313.02         4.14 o
  -2   1   2          0.25          1.10         0.77 o
  -1   1   2         33.92         36.76         1.50 o
   0   1   2       5874.57       5420.17        74.23 o
   1   1   2        473.93        457.72         6.95 o
   2   1   2        990.65        988.38        11.68 o
   3   1   2       1127.34       1210.55        16.52 o
   4   1   2        116.17        118.27         6.14 o
   5   1   2         42.07         66.97         3.40 o
   6   1   2        356.60        359.51        10.62 o
   7   1   2        355.16        371.32        11.91 o
   8   1   2        394.13        369.66        12.01 o
   9   1   2        124.98        135.80         5.95 o
  10   1   2        202.69        173.99         6.03 o
  11   1   2          1.80          2.18         1.10 o
 -12   2   2          0.01          1.48         0.85 o
 -11   2   2          0.09          0.48         1.63 o
 -10   2   2         11.83          8.88         2.50 o
  -9   2   2         27.90         25.42         3.82 o
  -8   2   2        308.50        316.25        10.65 o
  -7   2   2          2.74          2.69         1.40 o
  -6   2   2          1.36          1.85         1.45 o
  -5   2   2          4.59          9.46         1.57 o
  -4   2   2         71.64         76.14         3.54 o
  -3   2   2        248.65        273.75         5.34 o
  -2   2   2        125.38        124.38         3.04 o
  -1   2   2        524.08        511.20         9.17 o
   0   2   2        323.47        323.39         9.79 o
   1   2   2       2722.43       2740.93        53.86 o
   2   2   2       3249.40       3276.37        55.52 o
   3   2   2        699.30        812.99        12.61 o
   4   2   2        354.54        356.76        12.73 o
   5   2   2         15.15         15.27         1.75 o
   6   2   2         23.53         22.97         3.39 o
   7   2   2          6.00          6.52         2.64 o
   8   2   2         36.95         31.37         3.53 o
   9   2   2         58.62         64.43         4.88 o
  10   2   2          0.52         -0.45         1.76 o
  11   2   2         72.81         74.60         4.60 o
 -12   3   2         29.74         24.41         2.14 o
 -11   3   2        113.32        119.59         5.78 o
 -10   3   2         17.58         17.17         2.95 o
  -9   3   2        170.92        180.40        10.06 o
  -8   3   2          3.94          1.23         1.32 o
  -7   3   2        215.76        210.58         8.29 o
  -6   3   2        708.20        664.86        14.50 o
  -5   3   2        190.37        312.70         6.98 o
  -4   3   2        216.04        193.90         4.85 o
  -3   3   2        270.73        286.15         4.38 o
  -2   3   2         15.12         21.61         0.83 o
  -1   3   2       2359.07       2436.31        25.37 o
   0   3   2       1661.73       1773.27        25.80 o
   1   3   2        112.32         93.80         3.39 o
   2   3   2        603.33        576.80        12.65 o
   3   3   2        317.84        360.14         6.80 o
   4   3   2        722.74        766.40        22.38 o
   5   3   2         10.82         23.56         1.90 o
   6   3   2        569.99        566.72        13.76 o
   7   3   2        295.11        301.44        15.71 o
   8   3   2        631.83        610.29        15.83 o
   9   3   2         58.73         56.98         4.57 o
  10   3   2        209.59        200.92         9.45 o
  11   3   2          9.74         12.31         2.30 o
 -12   4   2         57.73         64.49         3.05 o
 -11   4   2         92.75         93.29         4.14 o
 -10   4   2         11.59         15.21         3.63 o
  -9   4   2          2.34          2.69         1.75 o
  -8   4   2       1225.64       1212.33        51.58 o
  -7   4   2        304.35        310.75        44.10 o
  -6   4   2        300.89        329.42        12.34 o
  -5   4   2         14.93         18.08         1.58 o
  -4   4   2        904.57        961.34        16.32 o
  -3   4   2       2881.01       2834.92        28.81 o
  -2   4   2       2221.08       2192.52        22.25 o
  -1   4   2        718.48        785.22         9.17 o
   0   4   2        845.27        856.92        11.10 o
   1   4   2         55.19         48.74         1.89 o
   2   4   2       3396.93       3466.19        39.20 o
   3   4   2       4083.16       4174.33        71.70 o
   4   4   2         27.91         33.21         2.12 o
   5   4   2        463.82        460.41        18.40 o
   6   4   2        113.19        116.25         5.06 o
   7   4   2        523.88        545.78        12.25 o
   8   4   2        402.32        425.61         9.82 o
   9   4   2          1.84         -0.13         1.56 o
  10   4   2        379.01        415.63        13.76 o
  11   4   2         36.19         43.66         3.32 o
 -11   5   2         53.61         51.23         2.96 o
 -10   5   2          5.65          5.02         1.65 o
  -9   5   2         20.02         17.80         2.30 o
  -8   5   2        392.56        412.79        11.54 o
  -7   5   2        467.91        503.12        18.29 o
  -6   5   2        928.44       1087.36        24.18 o
  -5   5   2        924.24       1095.35        32.83 o
  -4   5   2        128.23        189.10        19.58 o
  -3   5   2        154.08        161.88         5.16 o
  -2   5   2          1.38          2.05         0.66 o
  -1   5   2        149.01        138.26         4.74 o
   0   5   2        469.16        515.06        13.82 o
   1   5   2          2.91          2.74         0.68 o
   2   5   2         28.14         30.85         2.82 o
   3   5   2       1665.85       1714.16        24.56 o
   4   5   2        228.39        257.59         6.91 o
   5   5   2         12.71         12.86         2.09 o
   6   5   2         11.73          4.99         2.66 o
   7   5   2         99.81         97.16         6.03 o
   8   5   2        110.32        111.98         6.42 o
   9   5   2         31.44         34.90         3.50 o
  10   5   2          1.03          0.71         1.45 o
  11   5   2          6.07          6.91         1.65 o
 -11   6   2         65.42         71.88         3.20 o
 -10   6   2          5.85          2.71         1.10 o
  -9   6   2          5.51          2.54         1.71 o
  -8   6   2        907.86        926.51        18.11 o
  -7   6   2          0.72          0.66         1.13 o
  -6   6   2          0.50          1.25         1.28 o
  -5   6   2         18.55         15.40         2.18 o
  -4   6   2        148.01        165.04        14.67 o
  -3   6   2        337.71        313.43         8.85 o
  -2   6   2       1825.66       2020.36        33.63 o
  -1   6   2         19.01         13.37         1.36 o
   0   6   2        664.81        694.28        15.97 o
   1   6   2         72.63        108.50        12.79 o
   2   6   2        855.92        891.13        18.12 o
   3   6   2         32.60         33.48         3.91 o
   4   6   2        262.82        241.79        27.03 o
   5   6   2        239.57        225.70        10.71 o
   6   6   2         58.64         60.31         3.25 o
   7   6   2         13.60         14.79         2.49 o
   8   6   2        253.72        269.46        12.64 o
   9   6   2        144.85        133.76         6.46 o
  10   6   2        112.97        128.97         6.80 o
 -11   7   2         66.26         63.20         4.09 o
 -10   7   2         11.27         13.31         1.99 o
  -9   7   2         90.87         95.55         5.14 o
  -8   7   2         67.47         64.86         4.24 o
  -7   7   2        613.07        600.86        14.26 o
  -6   7   2        135.08        130.80         9.81 o
  -5   7   2         16.31         10.09         1.99 o
  -4   7   2        342.35        311.86        11.95 o
  -3   7   2          5.54          5.04         1.22 o
  -2   7   2         74.40         56.97         3.49 o
  -1   7   2       1341.48       1522.43        30.81 o
   0   7   2         17.97         14.59         1.86 o
   1   7   2        386.21        338.42        11.80 o
   2   7   2        288.43        255.82        17.46 o
   3   7   2        512.51        527.21        16.53 o
   4   7   2        101.84         98.10        12.57 o
   5   7   2         58.50         51.90         5.40 o
   6   7   2        161.10        147.33         6.51 o
   7   7   2         28.80         29.27         4.38 o
   8   7   2        573.82        555.68        14.53 o
   9   7   2          8.92          6.22         1.34 o
  10   7   2          3.28          3.21         2.00 o
 -10   8   2          1.62          1.11         2.11 o
  -9   8   2         18.21         16.74         2.89 o
  -8   8   2        201.21        202.45         8.69 o
  -7   8   2         38.29         32.17         3.02 o
  -6   8   2         60.54         65.81         4.24 o
  -5   8   2         49.62         48.58         4.21 o
  -4   8   2        115.51        106.78         7.46 o
  -3   8   2        160.90        153.71         6.65 o
  -2   8   2        288.30        286.65         8.55 o
  -1   8   2          0.35          0.50         0.90 o
   0   8   2         23.14         37.43         3.09 o
   1   8   2        140.28        131.64         7.73 o
   2   8   2        852.39        906.57        70.17 o
   3   8   2        421.22        416.88        24.01 o
   4   8   2         51.77         50.40         7.34 o
   5   8   2         11.80          5.07         1.18 o
   6   8   2         72.04         86.51         5.04 o
   7   8   2        553.60        535.97        12.83 o
   8   8   2        297.89        300.81        10.00 o
   9   8   2          6.70          7.60         1.36 o
  10   8   2         30.55         34.03         3.93 o
 -10   9   2        179.21        199.56         7.64 o
  -9   9   2         93.31         97.43         6.58 o
  -8   9   2         38.19         35.18         3.49 o
  -7   9   2         65.61         63.63         4.27 o
  -6   9   2        416.36        422.24        11.29 o
  -5   9   2        896.02        885.78        19.40 o
  -4   9   2        335.50        413.46        14.50 o
  -3   9   2         56.73         62.78         4.48 o
  -2   9   2         13.12          7.97         1.59 o
  -1   9   2         32.62         30.56         2.78 o
   0   9   2         82.88         81.74         4.67 o
   1   9   2        138.68        148.68         8.69 o
   2   9   2        740.66        712.33        20.80 o
   3   9   2         89.17         86.20         7.00 o
   4   9   2          9.05          6.30         1.77 o
   5   9   2         96.35         90.34         5.87 o
   6   9   2         42.40         32.12         3.15 o
   7   9   2         25.47         22.61         2.56 o
   8   9   2          8.88          5.67         1.58 o
   9   9   2         42.19         39.09         2.36 o
 -10  10   2          0.41          1.80         1.40 o
  -9  10   2          3.04          3.20         1.24 o
  -8  10   2        379.00        360.28         9.28 o
  -7  10   2         86.79         86.25         5.77 o
  -6  10   2         36.68         32.78         3.12 o
  -5  10   2          0.41          0.62         1.00 o
  -4  10   2        160.56        149.96         5.12 o
  -3  10   2        172.77        165.34         5.93 o
  -2  10   2        750.20        761.05        21.11 o
  -1  10   2        168.99        157.43         8.93 o
   0  10   2         65.29         82.93         9.08 o
   1  10   2         48.43         51.02         5.31 o
   2  10   2        136.71        131.38         5.31 o
   3  10   2         41.43         37.09         3.23 o
   4  10   2         15.01         12.65         2.11 o
   5  10   2        239.77        217.70         9.31 o
   6  10   2         22.93         19.88         2.93 o
   7  10   2          1.83          2.24         1.74 o
   8  10   2        189.50        188.05         5.76 o
   9  10   2        185.94        180.10         9.40 o
  -9  11   2        228.91        198.35        40.52 o
  -8  11   2          2.69          3.05         1.62 o
  -7  11   2         78.84         78.80         4.41 o
  -6  11   2        105.31        110.05         5.45 o
  -5  11   2         12.97         12.38         1.85 o
  -4  11   2        145.97        137.88         5.03 o
  -3  11   2          0.29          1.00         1.18 o
  -2  11   2        124.69        118.04         5.01 o
  -1  11   2        157.50        166.50         5.30 o
   0  11   2         61.42         62.50         3.31 o
   1  11   2        125.04        123.68         5.71 o
   2  11   2          0.43          0.35         1.47 o
   3  11   2        100.01        107.26         7.22 o
   4  11   2        119.78        108.82         8.28 o
   5  11   2         11.68          9.37         2.76 o
   6  11   2         29.08         28.44         3.99 o
   7  11   2          4.75          4.54         1.87 o
   8  11   2         34.53         36.98         3.27 o
  -8  12   2          3.66          3.89         1.00 o
  -7  12   2          0.97          3.13         2.25 o
  -6  12   2         26.44         26.25         2.62 o
  -5  12   2         44.49         37.17         3.24 o
  -4  12   2         23.28         19.11         2.11 o
  -3  12   2          2.71          4.05         1.15 o
  -2  12   2          6.54          4.38         1.22 o
  -1  12   2         35.23         41.57         2.77 o
   0  12   2          9.46          8.94         1.79 o
   1  12   2        162.44        167.45         6.80 o
   2  12   2        103.89        101.98         5.39 o
   3  12   2          1.25          0.88         1.61 o
   4  12   2          0.94         -1.06         2.40 o
   5  12   2         14.27          9.74         2.19 o
   6  12   2         76.72         74.18         4.61 o
   7  12   2        205.93        202.28         8.07 o
  -7  13   2         35.80         36.83         2.77 o
  -6  13   2        301.89        318.39         8.05 o
  -5  13   2        316.35        303.84        12.26 o
  -4  13   2        221.89        206.76         8.73 o
  -3  13   2          0.75          0.01         1.23 o
  -2  13   2         46.61         42.64         3.11 o
  -1  13   2          0.73          1.15         1.10 o
   0  13   2         84.05         93.83         4.51 o
   1  13   2         18.16         13.59         2.45 o
   2  13   2        304.29        307.68         9.27 o
   3  13   2         62.78         64.98         4.26 o
   4  13   2         23.10         21.18         2.78 o
   5  13   2          3.72          4.33         1.19 o
   6  13   2         93.41         85.65         4.27 o
   7  13   2          2.79          2.61         1.43 o
  -6  14   2         39.70         34.56         4.74 o
  -5  14   2          0.05          0.77         1.57 o
  -4  14   2         23.98         19.14         3.27 o
  -3  14   2         91.94         94.65         5.62 o
  -2  14   2         55.16         57.50         3.68 o
  -1  14   2        187.11        190.16         8.00 o
   0  14   2         20.66         18.92         2.25 o
   1  14   2         89.64         78.79         4.45 o
   2  14   2         16.60         21.28         2.43 o
   3  14   2          3.74          4.83         1.67 o
   4  14   2          3.00          1.46         1.29 o
   5  14   2         33.83         34.57         2.28 o
  -5  15   2         15.21         11.74         4.21 o
  -4  15   2         25.69         26.33         3.08 o
  -3  15   2         13.85         12.23         3.18 o
  -2  15   2         14.50         13.08         1.93 o
  -1  15   2          0.88          2.88         1.02 o
   0  15   2         83.89         75.41         4.52 o
   1  15   2          7.69          7.39         1.51 o
   2  15   2          1.67          2.65         1.23 o
   3  15   2        129.84        142.75         5.57 o
   4  15   2          3.45          3.35         0.88 o
  -3  16   2          6.04          7.08         2.32 o
  -2  16   2         11.42         11.69         1.88 o
  -1  16   2          1.36          0.65         0.95 o
   0  16   2        124.25        129.62         5.98 o
   1  16   2          2.68          3.88         1.25 o
   2  16   2         19.72         18.05         3.29 o
 -12   1   3          5.42          4.83         1.27 o
 -11   1   3         99.26         96.24         9.06 o
 -10   1   3        169.98        143.12         8.80 o
  -9   1   3        864.33        766.51        17.61 o
  -8   1   3        355.79        346.35        13.82 o
  -7   1   3          0.33          1.57         1.79 o
  -6   1   3        578.29        587.41        27.29 o
  -5   1   3          2.58          8.53         1.48 o
  -4   1   3       4920.54       5277.27        57.43 o
  -3   1   3        391.60        372.03         5.97 o
  -2   1   3         15.06         12.84         0.90 o
  -1   1   3        102.91         93.31         1.69 o
   0   1   3         11.96         12.82         0.93 o
   1   1   3         22.89         18.55         0.88 o
   2   1   3        889.46       1001.49        14.66 o
   3   1   3        441.63        375.34         8.92 o
   4   1   3          6.72         11.14         2.09 o
   5   1   3        734.22        876.45        16.53 o
   6   1   3        356.94        425.69        14.30 o
   7   1   3        332.59        352.65         8.69 o
   8   1   3       1128.32       1013.36        21.24 o
   9   1   3        175.18        176.98         7.82 o
  10   1   3         39.99         36.49         2.37 o
 -12   2   3         76.80         82.59         4.13 o
 -11   2   3        133.16        114.47         8.24 o
 -10   2   3        732.87        721.99        16.59 o
  -9   2   3         16.19          9.10         2.51 o
  -8   2   3        680.86        639.94        13.94 o
  -7   2   3        359.61        359.82        12.36 o
  -6   2   3        629.24        644.71        13.86 o
  -5   2   3       5148.10       5666.53        76.93 o
  -4   2   3         98.09        110.21         3.75 o
  -3   2   3        700.56        729.26        10.09 o
  -2   2   3       1179.84       1120.87        17.54 o
  -1   2   3       2192.74       2197.98        19.21 o
   0   2   3       4330.28       4255.51        46.75 o
   1   2   3        959.99       1047.79        12.94 o
   2   2   3       3645.33       3771.70        56.29 o
   3   2   3       1898.35       2004.55        30.66 o
   4   2   3         22.38          8.30         1.33 o
   5   2   3       2095.54       2089.42        26.82 o
   6   2   3       1144.27       1162.63        25.94 o
   7   2   3        380.90        345.47        11.45 o
   8   2   3         27.01         25.89         3.23 o
   9   2   3        323.63        322.90         9.21 o
  10   2   3         82.44         80.21         3.81 o
 -12   3   3         11.96          8.84         1.41 o
 -11   3   3          4.46          4.70         1.54 o
 -10   3   3        300.31        291.92        10.06 o
  -9   3   3         25.76         18.16         3.33 o
  -8   3   3        480.16        508.20        16.74 o
  -7   3   3        298.42        298.84         9.67 o
  -6   3   3         13.15         13.87         1.65 o
  -5   3   3        468.21        469.98        10.57 o
  -4   3   3       1138.29       1256.84        24.33 o
  -3   3   3         22.72         27.24         1.73 o
  -2   3   3        121.78        129.24         2.86 o
  -1   3   3         22.82         32.27         1.57 o
   0   3   3        309.12        321.05         6.57 o
   1   3   3        355.93        363.33        14.35 o
   2   3   3        412.99        347.99         7.51 o
   3   3   3        232.64        288.26         9.17 o
   4   3   3         45.67         46.45         2.85 o
   5   3   3         11.98          8.40         1.68 o
   6   3   3          1.70          1.66         1.11 o
   7   3   3         77.24         76.03         4.46 o
   8   3   3        389.80        369.42        10.30 o
   9   3   3         22.99         23.50         2.54 o
  10   3   3         26.31         29.24         3.83 o
 -12   4   3         34.25         38.13         2.35 o
 -11   4   3         17.36         19.56         1.99 o
 -10   4   3          1.67          1.72         1.31 o
  -9   4   3          1.38          0.83         1.60 o
  -8   4   3        897.69        884.44        49.66 o
  -7   4   3         28.27         22.29         3.45 o
  -6   4   3        724.35        717.13        13.12 o
  -5   4   3        111.97        108.55         4.33 o
  -4   4   3        162.66        190.66         5.32 o
  -3   4   3        167.84        176.19         6.61 o
  -2   4   3         97.57         94.57         3.02 o
  -1   4   3        715.63        709.87         9.14 o
   0   4   3          3.25          2.61         0.73 o
   1   4   3       1195.77       1101.36        20.60 o
   2   4   3       1675.31       1563.80        50.59 o
   3   4   3        359.10        363.34        16.18 o
   4   4   3       1065.13       1126.86        24.68 o
   5   4   3         39.45         31.61         3.07 o
   6   4   3        155.39        157.39        16.02 o
   7   4   3        136.94        144.29         6.23 o
   8   4   3         42.37         39.91         2.92 o
   9   4   3         76.48         79.86         4.33 o
  10   4   3          4.71          5.09         1.62 o
 -11   5   3         78.09         79.16         3.27 o
 -10   5   3        252.26        244.98         9.90 o
  -9   5   3        684.99        685.25        14.26 o
  -8   5   3        973.19        955.90        20.38 o
  -7   5   3        210.43        206.80         8.46 o
  -6   5   3         32.24         39.13         3.50 o
  -5   5   3        468.85        419.39        29.74 o
  -4   5   3       1830.32       1967.28        27.45 o
  -3   5   3        479.87        465.46        17.41 o
  -2   5   3        709.38        815.13        14.04 o
  -1   5   3        202.72        248.47         5.89 o
   0   5   3          8.37         11.25         1.37 o
   1   5   3         14.86          5.69         1.47 o
   2   5   3       2383.27       2242.83       258.26 o
   3   5   3         30.66         38.25         3.76 o
   4   5   3       1110.93       1175.99        32.61 o
   5   5   3         52.75         57.73         4.17 o
   6   5   3        101.02        101.05         4.62 o
   7   5   3        569.01        576.86        13.07 o
   8   5   3       1665.06       1770.92        25.28 o
   9   5   3         41.31         48.04         3.75 o
  10   5   3         15.54         15.57         2.28 o
 -11   6   3         28.34         23.48         1.88 o
 -10   6   3        383.28        361.01         8.83 o
  -9   6   3         56.33         60.09         4.57 o
  -8   6   3        320.53        320.78         9.48 o
  -7   6   3         62.94         54.84         3.81 o
  -6   6   3        441.91        474.92        13.19 o
  -5   6   3       1123.48       1273.37        34.38 o
  -4   6   3         40.28         37.60         5.64 o
  -3   6   3        187.63        165.93         6.84 o
  -2   6   3        814.22        882.70        15.95 o
  -1   6   3         39.51         35.20         2.05 o
   0   6   3        810.98        889.50        18.14 o
   1   6   3        342.69        380.58        53.96 o
   2   6   3       1669.83       2027.92       147.40 o
   3   6   3        492.27        532.35        20.70 o
   4   6   3         66.27         97.94         6.95 o
   5   6   3        703.47        644.77        19.32 o
   6   6   3        447.50        465.87        11.78 o
   7   6   3        205.89        194.34         8.58 o
   8   6   3         38.23         36.47         4.55 o
   9   6   3         96.32         95.18         5.30 o
  10   6   3         13.89         12.31         1.85 o
 -11   7   3          6.68          8.22         1.63 o
 -10   7   3          0.07          0.33         1.16 o
  -9   7   3         53.48         55.56         3.78 o
  -8   7   3         35.14         39.46         2.99 o
  -7   7   3          1.79          2.15         1.01 o
  -6   7   3          7.94         14.79         2.64 o
  -5   7   3         84.15         83.58         5.33 o
  -4   7   3          0.74          2.62         2.65 o
  -3   7   3        101.69         83.61         4.66 o
  -2   7   3        362.57        432.55        11.95 o
  -1   7   3         18.06         34.30         2.43 o
   0   7   3          2.41          2.60         1.73 o
   1   7   3         13.35         10.17         2.48 o
   2   7   3        640.50        630.20        18.48 o
   3   7   3         39.38         47.14         6.59 o
   4   7   3         61.54         73.12        12.67 o
   5   7   3          1.95         -0.01         1.11 o
   6   7   3         24.62         22.05         2.63 o
   7   7   3          1.25          2.40         1.71 o
   8   7   3          3.65          6.63         1.85 o
   9   7   3          4.59          2.63         1.09 o
  10   7   3         99.32        114.03         7.35 o
 -11   8   3          1.23          0.33         1.15 o
 -10   8   3         14.92         16.57         2.42 o
  -9   8   3         36.94         38.14         3.53 o
  -8   8   3        792.44        815.64        15.93 o
  -7   8   3         17.99         15.53         2.19 o
  -6   8   3        635.65        598.89        12.16 o
  -5   8   3         85.10         81.18         5.45 o
  -4   8   3         36.25         42.86         4.70 o
  -3   8   3        227.20        235.81        11.52 o
  -2   8   3        464.48        469.13        15.33 o
  -1   8   3         98.43         85.54         4.03 o
   0   8   3        513.37        521.02        15.97 o
   1   8   3         23.19         19.21         3.89 o
   2   8   3         32.29         37.91         4.44 o
   3   8   3        124.93        122.78         8.23 o
   4   8   3        314.08        270.89         7.77 o
   5   8   3        227.98        224.49         7.20 o
   6   8   3        258.84        242.50         7.56 o
   7   8   3        251.65        263.77         9.80 o
   8   8   3         45.41         45.25         3.70 o
   9   8   3         42.41         42.03         2.94 o
 -10   9   3         61.23         55.65         6.22 o
  -9   9   3        723.95        784.23        15.92 o
  -8   9   3        220.34        222.85         7.56 o
  -7   9   3         24.42         22.78         2.64 o
  -6   9   3        118.35        120.48         5.93 o
  -5   9   3        115.63        103.06         4.79 o
  -4   9   3        565.86        576.83        15.37 o
  -3   9   3        137.57        172.37         9.20 o
  -2   9   3        309.29        323.94        11.20 o
  -1   9   3          0.13          0.78         1.02 o
   0   9   3          1.23          4.68         1.39 o
   1   9   3         63.49         65.47         5.85 o
   2   9   3        200.06        198.65        10.63 o
   3   9   3         22.26         14.93         1.59 o
   4   9   3        528.22        491.80        12.24 o
   5   9   3         35.04         30.89         3.01 o
   6   9   3         70.51         64.52         4.29 o
   7   9   3        277.77        290.76         9.80 o
   8   9   3        875.53        880.00        20.50 o
   9   9   3         50.18         60.30         2.99 o
 -10  10   3         24.15         20.20         3.03 o
  -9  10   3        169.53        185.93        11.70 o
  -8  10   3         91.50         97.42         4.12 o
  -7  10   3          0.10          0.72         0.95 o
  -6  10   3         41.05         37.25         2.98 o
  -5  10   3        279.35        272.19         7.27 o
  -4  10   3         17.28         15.16         1.88 o
  -3  10   3         35.56         31.12         2.89 o
  -2  10   3          1.16          1.50         0.86 o
  -1  10   3         27.96         44.77         8.51 o
   0  10   3        215.08        243.38        17.74 o
   1  10   3        682.72        670.22        10.46 o
   2  10   3          3.05          3.75         1.76 o
   3  10   3        785.93        775.14        18.22 o
   4  10   3         21.24         22.85         2.66 o
   5  10   3          8.85          7.56         1.81 o
   6  10   3         64.63         70.57         4.28 o
   7  10   3         52.26         52.18         3.82 o
   8  10   3          3.82          2.40         1.05 o
  -9  11   3         13.90         11.81         2.69 o
  -8  11   3        133.29        138.92         5.84 o
  -7  11   3         10.54          8.75         1.63 o
  -6  11   3          4.33          2.97         1.59 o
  -5  11   3          0.80          2.47         1.06 o
  -4  11   3        111.39        104.23         4.42 o
  -3  11   3        141.45        140.67         6.30 o
  -2  11   3         81.83         79.79         4.17 o
  -1  11   3          9.15          7.07         1.55 o
   0  11   3         99.33         93.14         4.43 o
   1  11   3          1.89          3.23         1.31 o
   2  11   3        745.17        704.22        14.89 o
   3  11   3         67.69         62.37         5.26 o
   4  11   3         61.69         64.96         5.12 o
   5  11   3         31.93         26.49         3.90 o
   6  11   3         62.97         69.99         9.16 o
   7  11   3          7.51          8.69         3.32 o
   8  11   3         14.14         14.61         1.89 o
  -8  12   3        272.69        264.78        14.51 o
  -7  12   3        152.38        161.95         5.60 o
  -6  12   3         37.01         38.61         3.32 o
  -5  12   3        123.12        126.81         5.13 o
  -4  12   3         25.89         26.84         2.54 o
  -3  12   3        130.61        126.03         6.00 o
  -2  12   3         95.42         89.51         5.85 o
  -1  12   3        190.85        190.68         8.43 o
   0  12   3         22.70         24.21         2.66 o
   1  12   3        157.65        150.72         6.48 o
   2  12   3         63.94         64.20         4.30 o
   3  12   3         72.78         71.77         4.92 o
   4  12   3         70.34         69.78         4.88 o
   5  12   3        111.71        118.23         5.99 o
   6  12   3        195.81        199.22         7.21 o
   7  12   3        182.46        169.68         6.77 o
  -7  13   3          9.27          6.86         1.60 o
  -6  13   3         39.92         34.94         3.08 o
  -5  13   3         15.03         14.36         2.32 o
  -4  13   3        128.50        122.56         5.70 o
  -3  13   3         11.08         10.48         1.89 o
  -2  13   3         65.50         65.91         4.27 o
  -1  13   3         13.93         11.87         1.95 o
   0  13   3          0.54          0.46         1.02 o
   1  13   3          4.45          7.97         1.68 o
   2  13   3          6.67          5.80         1.48 o
   3  13   3         22.02         22.58         2.18 o
   4  13   3         75.55         77.30         4.82 o
   5  13   3         53.59         51.26         3.02 o
   6  13   3         27.62         25.67         2.44 o
  -6  14   3          4.92          2.32         1.92 o
  -5  14   3         18.78         14.82         3.43 o
  -4  14   3         32.71         33.38         3.09 o
  -3  14   3          8.26         11.20         1.75 o
  -2  14   3         59.74         61.21         3.83 o
  -1  14   3         47.46         42.76         4.90 o
   0  14   3         75.58         74.58         3.66 o
   1  14   3          1.87          2.49         1.02 o
   2  14   3         59.91         58.47         3.58 o
   3  14   3        118.90        121.31         7.31 o
   4  14   3        113.51        109.82         4.91 o
   5  14   3          9.92          8.25         2.84 o
  -5  15   3          0.66          1.48         1.27 o
  -4  15   3        141.98        154.38         6.71 o
  -3  15   3         17.82         19.20         2.14 o
  -2  15   3         28.95         33.94         2.47 o
  -1  15   3          0.31          0.15         1.02 o
   0  15   3         11.20         15.13         2.73 o
   1  15   3         26.03         31.64         3.58 o
   2  15   3        138.54        149.91         7.13 o
   3  15   3         99.99        108.29         5.62 o
  -1  16   3         26.32         24.98         3.52 o
   1  16   3          5.35          6.61         2.33 o
 -12   0   4        139.94        149.83         6.55 o
 -11   0   4        194.37        251.30        15.25 o
 -10   0   4        104.90        123.40        11.47 o
  -9   0   4        339.49        263.78        12.02 o
  -8   0   4        122.42        118.99         6.37 o
  -7   0   4        589.31        607.38        25.58 o
  -6   0   4       1458.78       1450.87        41.03 o
  -5   0   4       2116.37       2047.47        49.25 o
  -4   0   4         22.53         17.33         2.24 o
  -3   0   4        296.68        327.48         8.99 o
  -2   0   4        379.30        413.95         7.43 o
  -1   0   4       1476.84       1598.01        24.46 o
   0   0   4        804.78        793.62        14.82 o
   1   0   4       2083.47       2271.69        44.07 o
   2   0   4       2549.62       2343.21        36.79 o
   3   0   4         93.84         81.17         5.13 o
   4   0   4        115.89        106.41         9.29 o
   5   0   4         64.11         50.23         6.86 o
   6   0   4       1557.91       1489.39        44.85 o
   7   0   4        878.18        786.00        32.27 o
   8   0   4        105.83        110.37        11.37 o
   9   0   4          1.25          3.44         3.03 o
  10   0   4         93.87        100.07         8.63 o
 -12   1   4         44.19         44.05         2.88 o
 -11   1   4          1.62          3.34         2.43 o
 -10   1   4        171.22        136.51         8.55 o
  -9   1   4        708.68        621.81        15.41 o
  -8   1   4        306.64        275.31         7.57 o
  -7   1   4        232.70        217.57        10.21 o
  -6   1   4         86.36         90.32         4.87 o
  -5   1   4        172.32        181.38         6.32 o
  -4   1   4       1527.52       1706.70        29.10 o
  -3   1   4        116.18         98.57         2.81 o
  -2   1   4       2990.86       3243.82        47.93 o
  -1   1   4       1543.44       1509.43        20.40 o
   0   1   4       1196.86       1143.14        26.86 o
   1   1   4         12.37          8.94         0.87 o
   2   1   4        799.52        833.17        15.88 o
   3   1   4       2243.28       2328.72        38.98 o
   4   1   4        644.97        634.52        17.38 o
   5   1   4        967.29        837.46        21.77 o
   6   1   4         24.13         22.21         3.49 o
   7   1   4         44.74         40.47         3.96 o
   8   1   4        300.28        285.78        10.22 o
   9   1   4         86.84         95.55         5.38 o
  10   1   4        316.44        355.31        11.72 o
 -12   2   4          5.41          6.88         1.69 o
 -11   2   4         67.12         66.99         5.31 o
 -10   2   4          3.63          4.55         1.71 o
  -9   2   4         47.05         44.55         3.46 o
  -8   2   4         23.40         23.99         2.83 o
  -7   2   4          5.00          3.67         1.78 o
  -6   2   4        157.90        158.43         8.13 o
  -5   2   4        151.74        141.11         6.96 o
  -4   2   4         31.12         47.26         3.43 o
  -3   2   4        487.18        556.13        10.34 o
  -2   2   4         98.33        113.86         3.10 o
  -1   2   4        631.07        713.41         9.30 o
   0   2   4         92.44        120.55         2.78 o
   1   2   4       1352.55       1397.83        31.10 o
   2   2   4          3.92          2.49         0.83 o
   3   2   4        401.79        390.83         9.66 o
   4   2   4         74.07         80.69         4.47 o
   5   2   4         11.05          7.99         2.00 o
   6   2   4         73.19         67.57         5.82 o
   7   2   4         76.98         66.73         4.24 o
   8   2   4          7.62          7.87         1.76 o
   9   2   4          8.94         11.01         2.05 o
  10   2   4         14.77         18.05         1.88 o
 -12   3   4         78.16         82.44         5.89 o
 -11   3   4          6.56          2.68         1.00 o
 -10   3   4        118.99        120.92         5.49 o
  -9   3   4       1089.84       1060.73        26.45 o
  -8   3   4        743.49        706.83        13.99 o
  -7   3   4        106.17        102.52         7.44 o
  -6   3   4        455.85        446.22        11.75 o
  -5   3   4          1.97          3.88         1.48 o
  -4   3   4       1932.53       2115.76        37.90 o
  -3   3   4        296.27        276.80        10.44 o
  -2   3   4       3339.27       3496.97        42.01 o
  -1   3   4        749.07        678.34         9.42 o
   0   3   4       1990.55       2083.57        30.62 o
   1   3   4          1.03          0.91         0.69 o
   2   3   4       2516.77       2570.92        43.82 o
   3   3   4       1030.05       1137.38        19.09 o
   4   3   4       1853.07       1986.87       115.28 o
   5   3   4       1195.10       1178.06        82.87 o
   6   3   4          2.60          5.82         1.75 o
   7   3   4         61.63         56.06         3.88 o
   8   3   4        521.68        527.87        19.38 o
   9   3   4        123.41        134.55         6.25 o
  10   3   4        432.66        453.43        33.74 o
 -12   4   4        100.76         86.10        16.16 o
 -11   4   4         63.18         79.54         3.76 o
 -10   4   4         75.34        100.58         4.90 o
  -9   4   4        232.60        213.46        10.67 o
  -8   4   4        201.65        192.96         8.16 o
  -7   4   4        168.16        170.54         7.52 o
  -6   4   4       1114.05       1023.61        19.60 o
  -5   4   4        791.12        803.19        16.60 o
  -4   4   4        189.62        185.93        10.74 o
  -3   4   4          1.25         -0.20         0.93 o
  -2   4   4        255.49        288.88         7.22 o
  -1   4   4        260.22        231.17         5.71 o
   0   4   4       1100.59       1060.34        21.70 o
   1   4   4        538.61        539.84        11.44 o
   2   4   4       2635.70       2581.35        42.04 o
   3   4   4         39.15         31.88         7.29 o
   4   4   4         10.31         17.26         5.88 o
   5   4   4        153.03        155.24         8.70 o
   6   4   4        885.26        864.34        39.48 o
   7   4   4        527.93        513.14        12.13 o
   8   4   4         44.62         48.12         3.50 o
   9   4   4          5.59          7.84         1.70 o
  10   4   4         37.33         37.39         2.39 o
 -11   5   4         10.03         10.38         1.72 o
 -10   5   4        175.97        148.61         8.50 o
  -9   5   4         60.20         53.43         5.35 o
  -8   5   4         58.64         55.13         4.51 o
  -7   5   4         22.06         20.16         2.16 o
  -6   5   4         55.06         57.98         5.80 o
  -5   5   4          6.91          9.60         1.78 o
  -4   5   4          6.54          5.93         1.32 o
  -3   5   4         63.71         71.79         5.11 o
  -2   5   4        801.76        866.70        15.50 o
  -1   5   4        493.32        533.77        10.31 o
   0   5   4         45.40         39.37         3.46 o
   1   5   4         23.15         25.55         2.97 o
   2   5   4        155.76        153.84        15.46 o
   3   5   4        656.06        774.94        19.62 o
   4   5   4        152.50        159.57         7.01 o
   5   5   4          8.93          4.79         1.61 o
   6   5   4          6.60          8.82         1.93 o
   7   5   4         44.70         45.28         5.71 o
   8   5   4         44.52         46.74         3.90 o
   9   5   4          4.11          6.10         2.10 o
  10   5   4        100.19        122.10         7.68 o
 -11   6   4        140.86        143.56         6.72 o
 -10   6   4        159.50        169.96         7.22 o
  -9   6   4         89.78         94.03         5.56 o
  -8   6   4         68.46         65.88         4.94 o
  -7   6   4         28.50         26.53         3.15 o
  -6   6   4        917.75        906.37        23.97 o
  -5   6   4        181.27        188.52         9.77 o
  -4   6   4        277.65        267.86         8.83 o
  -3   6   4         89.76         90.03         4.66 o
  -2   6   4         53.63         52.21         3.05 o
  -1   6   4        686.30        805.18        22.45 o
   0   6   4        364.90        351.35        13.43 o
   1   6   4       1037.19       1029.41        63.23 o
   2   6   4        923.16        935.46        21.73 o
   3   6   4        276.71        270.36        11.03 o
   4   6   4         25.29         25.21         2.96 o
   5   6   4        136.56        119.85         6.67 o
   6   6   4        412.69        386.65        12.49 o
   7   6   4        237.88        242.18        11.61 o
   8   6   4         59.50         59.04         7.92 o
   9   6   4         15.48         10.58         2.44 o
 -11   7   4          4.43          5.40         1.44 o
 -10   7   4        178.27        187.57         8.91 o
  -9   7   4        305.84        316.41         8.92 o
  -8   7   4       1082.62       1078.71        26.09 o
  -7   7   4         49.22         43.51         3.59 o
  -6   7   4       1050.61       1046.78        16.71 o
  -5   7   4        664.72        695.95        28.40 o
  -4   7   4        328.22        389.09        15.81 o
  -3   7   4        262.82        247.37        23.28 o
  -2   7   4       1185.07       1175.69        17.48 o
  -1   7   4        222.23        175.74         6.74 o
   0   7   4        448.10        495.85        16.96 o
   1   7   4         98.87         92.58         6.12 o
   2   7   4       2076.72       2053.30       172.49 o
   3   7   4         27.65         28.32         3.96 o
   4   7   4       2527.15       2409.17        32.53 o
   5   7   4         95.94         89.85         5.90 o
   6   7   4        135.97        111.33         6.63 o
   7   7   4        102.69        103.85        13.98 o
   8   7   4        424.76        430.85        16.85 o
   9   7   4         31.03         35.56         2.53 o
 -10   8   4         11.24          7.55         3.25 o
  -9   8   4         11.45          7.77         1.71 o
  -8   8   4        321.90        316.63        10.98 o
  -7   8   4          3.18          3.72         1.61 o
  -6   8   4         69.37         66.47         4.46 o
  -5   8   4        406.51        376.15         9.36 o
  -4   8   4          4.85          7.19         2.09 o
  -3   8   4          0.41          1.65         1.32 o
  -2   8   4         77.47         90.48         5.12 o
  -1   8   4        174.47        182.82        10.77 o
   0   8   4          2.23          1.48         1.41 o
   1   8   4        764.31        771.64        30.40 o
   2   8   4         56.57         51.06         5.40 o
   3   8   4         43.18         43.37         3.45 o
   4   8   4         13.21         14.14         2.22 o
   5   8   4        110.98        100.32         6.31 o
   6   8   4        129.36        124.39         5.24 o
   7   8   4        164.70        174.62         7.42 o
   8   8   4          2.25          0.51         1.39 o
   9   8   4          0.18          0.45         0.66 o
 -10   9   4          1.00         -0.96         0.96 o
  -9   9   4         56.22         55.96         3.83 o
  -8   9   4        169.46        174.90         7.82 o
  -7   9   4         71.00         63.17         5.00 o
  -6   9   4         71.32         61.70         4.35 o
  -5   9   4          4.15          2.91         1.66 o
  -4   9   4         67.05         63.38         3.66 o
  -3   9   4          2.73          3.98         1.73 o
  -2   9   4         40.03         46.15         3.84 o
  -1   9   4         25.59         24.44         3.51 o
   0   9   4          0.17          0.51         1.75 o
   1   9   4          4.78          5.59         1.71 o
   2   9   4         37.98         37.23         3.61 o
   3   9   4        312.15        316.29        16.51 o
   4   9   4        119.78        107.79         4.51 o
   5   9   4          2.14          1.85         1.38 o
   6   9   4          6.53          6.63         1.59 o
   7   9   4          0.12          1.04         1.46 o
   8   9   4          6.17          6.63         1.70 o
  -9  10   4         55.07         58.66         3.45 o
  -8  10   4         17.61         12.59         2.16 o
  -7  10   4         10.65         11.23         2.32 o
  -6  10   4        293.75        285.18        10.52 o
  -5  10   4        341.15        297.18         9.58 o
  -4  10   4        182.59        181.87         7.41 o
  -3  10   4         21.58         21.49         2.22 o
  -2  10   4         49.46         52.91         3.43 o
  -1  10   4        267.51        253.65         8.34 o
   0  10   4        366.95        373.71        12.81 o
   1  10   4        653.94        631.13        12.78 o
   2  10   4        803.89        764.81        15.36 o
   3  10   4         95.97         85.15         7.06 o
   4  10   4          6.24          5.29         1.43 o
   5  10   4        191.64        190.63         8.35 o
   6  10   4        399.03        416.25        19.23 o
   7  10   4        178.87        190.95         8.27 o
   8  10   4         21.41         23.56         3.57 o
  -9  11   4        219.85        234.39        10.33 o
  -8  11   4         36.53         35.48         2.87 o
  -7  11   4         72.45         73.47         3.99 o
  -6  11   4         31.91         33.09         3.08 o
  -5  11   4        146.42        149.05         5.82 o
  -4  11   4        148.78        144.67         9.60 o
  -3  11   4         29.03         25.39         2.83 o
  -2  11   4        126.22        111.70         5.03 o
  -1  11   4         29.72         30.49         2.94 o
   0  11   4         47.21         37.73         3.21 o
   1  11   4         30.82         26.07         2.79 o
   2  11   4        207.16        188.69         7.27 o
   3  11   4        196.67        198.09         8.94 o
   4  11   4        165.66        172.63         8.06 o
   5  11   4        180.54        179.30        11.38 o
   6  11   4          8.15          8.92         1.59 o
   7  11   4         27.36         21.40         2.27 o
  -8  12   4        117.08        127.03         5.56 o
  -7  12   4         17.02         14.36         2.44 o
  -6  12   4          2.99          2.33         1.31 o
  -5  12   4         29.29         25.62         2.74 o
  -4  12   4         14.73         12.44         2.31 o
  -3  12   4         12.35         11.37         2.73 o
  -2  12   4         10.64          8.47         1.70 o
  -1  12   4         94.21         87.56         5.69 o
   0  12   4         59.01         57.47         4.65 o
   1  12   4        206.67        205.54         7.49 o
   2  12   4         14.67         13.77         2.06 o
   3  12   4         56.12         53.00         3.77 o
   4  12   4          0.92          1.53         1.33 o
   5  12   4          9.27         13.64         2.15 o
   6  12   4          8.90          4.90         1.11 o
  -7  13   4         43.98         47.78         4.45 o
  -6  13   4          2.07          1.04         1.25 o
  -5  13   4         20.86         19.04         3.42 o
  -4  13   4         99.25        101.66         5.86 o
  -3  13   4          2.27          2.95         1.31 o
  -2  13   4          3.73          5.12         1.82 o
  -1  13   4          0.63         -0.44         1.46 o
   0  13   4          5.02          6.01         1.93 o
   1  13   4          0.23          1.69         1.12 o
   2  13   4          0.57         -0.20         2.31 o
   3  13   4          6.07          7.11         1.56 o
   4  13   4          6.35          6.02         1.41 o
   5  13   4        121.04        113.22         9.35 o
  -6  14   4         32.20         35.35         4.21 o
  -5  14   4        209.12        208.98         6.57 o
  -4  14   4         31.97         36.98         3.05 o
  -3  14   4          0.10         -1.00         1.00 o
  -2  14   4         13.57         16.40         2.27 o
  -1  14   4         74.78         77.51         4.84 o
   0  14   4         69.46         74.56         5.55 o
   1  14   4        320.01        347.97         8.61 o
   2  14   4        189.20        200.03         6.31 o
   3  14   4         66.58         70.21         3.90 o
   4  14   4          5.02          3.91         1.35 o
  -4  15   4         33.79         33.38         3.93 o
  -3  15   4          0.22         -0.50         0.82 o
  -2  15   4          0.14         -0.85         1.61 o
  -1  15   4          0.54          0.76         0.97 o
   0  15   4          0.51          0.38         1.07 o
   1  15   4         12.60         12.57         1.69 o
   2  15   4         10.66         13.24         3.11 o
 -12   1   5        173.28        226.35         8.00 o
 -11   1   5         62.55         70.07         5.49 o
 -10   1   5        211.09        175.59         7.66 o
  -9   1   5         75.36         67.79         4.94 o
  -8   1   5          9.87         13.53         1.61 o
  -7   1   5        924.05        903.56        18.73 o
  -6   1   5        382.46        362.92        10.46 o
  -5   1   5        108.21         95.34         4.74 o
  -4   1   5        361.64        430.74        10.29 o
  -3   1   5        726.53        856.06        17.21 o
  -2   1   5         37.53         43.91         1.88 o
  -1   1   5         18.99         38.03         1.94 o
   0   1   5       2061.65       2144.73        28.47 o
   1   1   5         13.11         18.64         1.53 o
   2   1   5         91.00         87.12         4.50 o
   3   1   5        100.41        111.75         5.39 o
   4   1   5        182.62        168.71         8.72 o
   5   1   5       1379.14       1254.43        28.18 o
   6   1   5          4.22          7.43         2.19 o
   7   1   5         47.53         50.10         3.64 o
   8   1   5         13.27         12.52         2.85 o
   9   1   5          3.23          6.40         2.04 o
 -12   2   5          5.06          0.74         0.95 o
 -11   2   5        146.03        171.09         7.33 o
 -10   2   5        278.79        305.17        11.86 o
  -9   2   5        153.62        161.51         9.12 o
  -8   2   5        226.37        205.71         6.45 o
  -7   2   5          3.43          3.08         1.32 o
  -6   2   5         95.11         97.60         5.28 o
  -5   2   5        108.45        106.77         7.38 o
  -4   2   5       1359.68       1301.85        25.43 o
  -3   2   5         48.31         21.82         1.80 o
  -2   2   5        231.53        336.43         7.49 o
  -1   2   5        111.77        142.41         4.55 o
   0   2   5         12.02         11.67         1.00 o
   1   2   5       2500.31       2661.51        25.79 o
   2   2   5       1838.68       1769.10        38.19 o
   3   2   5        439.64        404.45        10.62 o
   4   2   5        560.80        543.85        13.41 o
   5   2   5          5.10         12.79         2.23 o
   6   2   5       1376.45       1202.94        27.88 o
   7   2   5        152.45        124.59         5.77 o
   8   2   5        104.39        109.56         5.01 o
   9   2   5         39.58         45.88         3.34 o
 -12   3   5         37.77         48.03        10.75 o
 -11   3   5         15.14         11.88         1.84 o
 -10   3   5         82.36         74.84         4.91 o
  -9   3   5         42.00         40.50         3.89 o
  -8   3   5         39.21         38.78         2.90 o
  -7   3   5        223.76        241.19        17.40 o
  -6   3   5         54.68         55.26         5.07 o
  -5   3   5         35.94         34.68         3.01 o
  -4   3   5         16.74         15.45         1.90 o
  -3   3   5        167.41        186.05         6.06 o
  -2   3   5        451.04        506.91         8.16 o
  -1   3   5        491.76        561.47        10.04 o
   0   3   5        312.38        383.20         7.33 o
   1   3   5          3.95          3.45         0.85 o
   2   3   5          0.54          3.14         1.38 o
   3   3   5          9.74         15.77         4.11 o
   4   3   5         57.71         54.85         4.57 o
   5   3   5        128.09        120.82         4.92 o
   6   3   5         74.84         71.52         7.89 o
   7   3   5         40.72         35.09         3.09 o
   8   3   5          2.14         -0.16         0.92 o
   9   3   5          4.01          3.83         1.24 o
 -12   4   5         28.03         31.26         3.71 o
 -11   4   5         20.06         20.50         2.37 o
 -10   4   5          1.84         -0.22         1.50 o
  -9   4   5        136.22        132.38         8.89 o
  -8   4   5          9.23          7.13         1.58 o
  -7   4   5         83.02         76.78         3.97 o
  -6   4   5         30.76         31.10         3.89 o
  -5   4   5        243.55        229.70         7.97 o
  -4   4   5         13.75         10.82         1.85 o
  -3   4   5        509.80        518.43        17.16 o
  -2   4   5        102.70        109.33         3.70 o
  -1   4   5         91.31         78.58         3.60 o
   0   4   5        167.14        197.45         5.33 o
   1   4   5        741.12        740.62        17.02 o
   2   4   5        133.94        123.18         5.80 o
   3   4   5         42.42         42.12         6.56 o
   4   4   5        237.94        223.23        10.62 o
   5   4   5          0.36          2.96         1.86 o
   6   4   5         22.37         21.49         3.59 o
   7   4   5         55.40         52.65         3.72 o
   8   4   5         39.39         39.93         2.99 o
   9   4   5         20.95         19.43         2.65 o
 -11   5   5         71.25         78.50         5.26 o
 -10   5   5         53.45         45.63         3.93 o
  -9   5   5          0.08          2.04         1.56 o
  -8   5   5        570.71        573.88        18.73 o
  -7   5   5         30.05         27.41         3.29 o
  -6   5   5       2328.76       2250.36        62.79 o
  -5   5   5         52.32         61.06         3.66 o
  -4   5   5          4.67          4.79         1.39 o
  -3   5   5        157.63        185.66         8.33 o
  -2   5   5        124.37        114.14         5.26 o
  -1   5   5         17.36         28.59         2.65 o
   0   5   5       1630.94       1687.56        22.27 o
   1   5   5        682.67        612.96        17.61 o
   2   5   5        284.65        313.67        12.00 o
   3   5   5        173.82        160.76        14.89 o
   4   5   5       1781.88       1843.88        36.18 o
   5   5   5        318.00        308.24        10.83 o
   6   5   5        180.69        175.65         9.99 o
   7   5   5          2.16          0.21         1.25 o
   8   5   5         14.28         11.15         2.68 o
   9   5   5          2.37          2.99         1.06 o
 -11   6   5         61.14         72.11         4.65 o
 -10   6   5         83.38         87.81         6.31 o
  -9   6   5         60.31         60.43         4.05 o
  -8   6   5          6.01          6.10         2.04 o
  -7   6   5          3.52          4.30         1.30 o
  -6   6   5         66.74         65.48         4.21 o
  -5   6   5        104.43        113.80         6.07 o
  -4   6   5        108.54        101.08         5.49 o
  -3   6   5          1.53          3.08         1.12 o
  -2   6   5        109.89        124.16         5.77 o
  -1   6   5         49.64         63.70         3.16 o
   0   6   5         23.42         28.83         2.95 o
   1   6   5        605.28        566.40        24.56 o
   2   6   5        661.67        661.89        24.30 o
   3   6   5          3.53          2.67         3.60 o
   4   6   5        579.38        513.85        17.06 o
   5   6   5        124.50        113.53         6.63 o
   6   6   5        354.49        322.72        19.72 o
   7   6   5         98.00         92.69         6.88 o
   8   6   5         17.32         15.04         4.10 o
   9   6   5          9.03          8.46         1.65 o
 -11   7   5          1.61          2.63         1.15 o
 -10   7   5         59.62         52.45         3.58 o
  -9   7   5         84.02         78.21         5.10 o
  -8   7   5         18.44         17.84         2.82 o
  -7   7   5        148.91        152.32         7.84 o
  -6   7   5        191.29        176.46         7.18 o
  -5   7   5         18.34         21.56         2.08 o
  -4   7   5         15.05         14.15         2.84 o
  -3   7   5         47.22         57.21         5.01 o
  -2   7   5        701.29        700.28        15.37 o
  -1   7   5        593.46        617.68        41.20 o
   0   7   5         74.49         77.74         4.79 o
   1   7   5          5.73          3.17         1.32 o
   2   7   5          0.95         10.37         8.34 o
   3   7   5          4.30          4.42         1.16 o
   4   7   5        256.01        232.30         9.43 o
   5   7   5         28.58         26.81         3.44 o
   6   7   5         24.87         20.41         3.69 o
   7   7   5         36.62         31.80         4.05 o
   8   7   5          0.08         -1.34         1.50 o
   9   7   5          6.80          6.01         1.90 o
 -10   8   5         49.99         53.45         3.28 o
  -9   8   5         72.45         69.60         4.56 o
  -8   8   5         12.96         13.91         2.56 o
  -7   8   5         65.01         65.71         5.18 o
  -6   8   5        233.01        232.89         8.44 o
  -5   8   5        111.04        101.05         5.39 o
  -4   8   5        212.86        195.41         6.50 o
  -3   8   5        134.62        137.27         8.20 o
  -2   8   5        378.18        367.54        13.70 o
  -1   8   5        306.43        317.39        12.58 o
   0   8   5          0.37          1.39         1.59 o
   1   8   5        237.15        222.26        13.25 o
   2   8   5        713.58        685.63        15.41 o
   3   8   5          5.05          4.65         1.13 o
   4   8   5        657.39        611.68        19.36 o
   5   8   5          9.01          6.25         1.83 o
   6   8   5         43.58         44.25         3.98 o
   7   8   5         30.95         23.95         3.33 o
   8   8   5         82.24         87.75         9.92 o
 -10   9   5         10.60         10.95         1.81 o
  -9   9   5          0.18          0.74         1.08 o
  -8   9   5        302.98        310.16        10.33 o
  -7   9   5         27.52         28.66         3.41 o
  -6   9   5        814.09        838.50        22.63 o
  -5   9   5          5.64          6.23         1.89 o
  -4   9   5         35.79         35.50         3.47 o
  -3   9   5          1.65          1.10         1.20 o
  -2   9   5          1.85          0.65         1.07 o
  -1   9   5          5.00          7.25         1.43 o
   0   9   5        385.39        367.79         9.15 o
   1   9   5        518.56        484.80        22.13 o
   2   9   5        245.35        249.81         8.96 o
   3   9   5         19.17         13.32         2.11 o
   4   9   5        587.16        560.85        13.63 o
   5   9   5        203.69        218.73         7.69 o
   6   9   5         21.08         22.70         6.96 o
   7   9   5         32.76         28.77         3.37 o
   8   9   5         13.35         12.62         1.44 o
  -9  10   5         22.57         20.11         2.04 o
  -8  10   5         56.00         63.64         4.19 o
  -7  10   5          4.47          4.21         1.54 o
  -6  10   5          0.85          3.30         1.84 o
  -5  10   5        154.08        137.65         7.48 o
  -4  10   5        212.36        203.42         7.74 o
  -3  10   5          3.21          3.59         1.29 o
  -2  10   5        129.94        127.07         5.97 o
  -1  10   5         60.74         59.98         3.74 o
   0  10   5         36.68         32.49         3.68 o
   1  10   5        288.04        295.25        10.77 o
   2  10   5         69.92         74.68         9.97 o
   3  10   5         18.74         13.91         2.14 o
   4  10   5         14.15         11.43         2.48 o
   5  10   5         93.03         91.78         5.52 o
   6  10   5         32.68         27.89         3.46 o
   7  10   5         38.87         43.16         3.42 o
  -8  11   5         18.41         12.93         2.23 o
  -7  11   5          5.46          1.53         1.86 o
  -6  11   5         90.83         85.82         6.85 o
  -5  11   5         20.29         17.46         2.40 o
  -4  11   5         15.04         18.50         2.88 o
  -3  11   5         39.52         40.86         4.21 o
  -2  11   5        348.84        326.60        14.15 o
  -1  11   5        437.22        412.99        16.11 o
   0  11   5        223.86        207.40        11.01 o
   1  11   5         15.18         15.02         3.13 o
   2  11   5          7.81          7.04         1.84 o
   3  11   5          7.65          5.31         1.47 o
   4  11   5        163.86        162.54         6.25 o
   5  11   5         19.79         20.57         2.12 o
   6  11   5         71.19         66.82         3.60 o
  -8  12   5          0.62         -0.56         1.25 o
  -7  12   5         56.76         58.06         4.58 o
  -6  12   5         96.00        107.13         6.97 o
  -5  12   5        175.80        183.66         7.94 o
  -4  12   5         14.74         13.33         2.45 o
  -3  12   5         64.97         72.85         5.21 o
  -2  12   5        185.26        191.39        12.04 o
  -1  12   5        157.57        168.31         9.81 o
   0  12   5          6.90          8.53         4.83 o
   1  12   5        258.15        276.39        27.79 o
   2  12   5         92.07         95.22         5.60 o
   3  12   5         79.76         77.49         4.29 o
   4  12   5        106.09        108.71         5.72 o
   5  12   5          0.15          0.76         2.35 o
  -7  13   5         90.44         94.63         6.68 o
  -6  13   5         14.60         16.65         2.86 o
  -5  13   5         26.34         28.92         3.57 o
  -4  13   5          1.66          1.39         1.31 o
  -3  13   5          0.16          1.61         1.48 o
  -2  13   5          3.57          1.87         1.95 o
  -1  13   5         14.88         14.23         3.19 o
   0  13   5         81.29         83.58         6.62 o
   1  13   5         57.25         61.99         5.69 o
   2  13   5         26.21         22.92         2.30 o
   3  13   5         44.27         40.04         3.15 o
   4  13   5          7.02          6.64         1.32 o
  -5  14   5          1.77          1.32         2.17 o
  -4  14   5         97.81         91.00         5.44 o
  -3  14   5         77.27         81.78         5.76 o
  -2  14   5         86.87         85.93         6.05 o
  -1  14   5          5.70          4.61         2.05 o
   0  14   5          0.98          0.12         1.50 o
   1  14   5          4.89          5.09         2.14 o
   2  14   5         25.05         22.50         2.72 o
   3  14   5         69.47         73.45         4.78 o
  -3  15   5          0.04         -0.05         1.31 o
  -2  15   5        178.67        193.64         7.52 o
  -1  15   5         85.59         86.58         5.00 o
   0  15   5        196.83        215.35         6.43 o
   1  15   5          0.26         -0.04         1.01 o
 -12   0   6         23.88         15.21         2.56 o
 -11   0   6          1.29          3.82         2.22 o
 -10   0   6        134.47        127.16         7.62 o
  -9   0   6        425.10        396.44        20.50 o
  -8   0   6        172.95        156.13         7.45 o
  -7   0   6        595.98        579.48        32.73 o
  -6   0   6         70.90         71.34         8.25 o
  -5   0   6          5.23          6.41         2.68 o
  -4   0   6         30.19         28.45         4.58 o
  -3   0   6        193.00        200.82         8.20 o
  -2   0   6       5302.95       5445.53        74.26 o
  -1   0   6       6527.01       6660.59       143.39 o
   0   0   6        578.07        582.13        14.77 o
   1   0   6       1670.75       1625.42        42.18 o
   2   0   6        213.79        206.25        12.99 o
   3   0   6        530.04        492.85        21.95 o
   4   0   6       1191.12       1007.52        34.76 o
   5   0   6        281.88        232.41        15.28 o
   6   0   6         67.97         50.42         7.01 o
   7   0   6        539.24        514.11        28.33 o
   8   0   6         26.04         28.08         5.29 o
   9   0   6        120.05        128.06         9.03 o
 -12   1   6        162.60        189.24         9.38 o
 -11   1   6         37.97         40.63         3.06 o
 -10   1   6         49.04         38.38         3.51 o
  -9   1   6         30.71         22.02         2.46 o
  -8   1   6         96.83         73.58         3.95 o
  -7   1   6          3.02          2.51         1.00 o
  -6   1   6         71.94         66.77         5.54 o
  -5   1   6        244.02        216.10         9.54 o
  -4   1   6        457.01        432.88        22.11 o
  -3   1   6        281.91        290.42         7.10 o
  -2   1   6        287.94        332.44         9.28 o
  -1   1   6          3.76          5.05         0.91 o
   0   1   6       1474.73       1598.56        32.92 o
   1   1   6        124.42         88.17         4.66 o
   2   1   6        460.31        412.03        11.07 o
   3   1   6         65.53         54.90         4.06 o
   4   1   6         39.75         35.69         4.20 o
   5   1   6         23.42         32.21         3.98 o
   6   1   6         15.17          6.37         2.28 o
   7   1   6          1.45          1.42         1.49 o
   8   1   6         63.59         62.66         5.39 o
   9   1   6         11.72         11.11         2.02 o
 -12   2   6          0.46          0.59         1.53 o
 -11   2   6          0.01          0.62         1.16 o
 -10   2   6          0.19          1.44         1.94 o
  -9   2   6         34.46         32.49         4.40 o
  -8   2   6         31.83         27.65         2.05 o
  -7   2   6          3.83          5.79         1.26 o
  -6   2   6        390.18        373.62        11.07 o
  -5   2   6        183.38        189.35         7.22 o
  -4   2   6         58.25         59.52         3.78 o
  -3   2   6        183.16        170.52         7.17 o
  -2   2   6          0.75          1.58         0.77 o
  -1   2   6         60.97         57.92         3.06 o
   0   2   6        141.26        134.78         6.34 o
   1   2   6        119.51        125.17         4.90 o
   2   2   6          1.30          1.02         1.05 o
   3   2   6         31.28         31.19         2.71 o
   4   2   6        191.77        184.58         9.53 o
   5   2   6          1.08          1.30         1.37 o
   6   2   6         12.40         13.00         2.19 o
   7   2   6          0.31          0.98         1.12 o
   8   2   6          0.73          1.87         1.25 o
   9   2   6          7.79          9.36         3.20 o
 -11   3   6         78.50         76.08         5.29 o
 -10   3   6        128.54        123.03         7.77 o
  -9   3   6          2.24         -1.60         1.78 o
  -8   3   6         62.70         47.23         3.58 o
  -7   3   6         12.02          8.43         1.31 o
  -6   3   6        187.16        172.70         7.40 o
  -5   3   6        143.59        136.95         6.23 o
  -4   3   6        607.35        551.18        18.66 o
  -3   3   6       1551.47       1729.64        52.08 o
  -2   3   6         86.21         85.83         3.93 o
  -1   3   6          0.86          1.91         1.20 o
   0   3   6       1765.28       1750.12        20.42 o
   1   3   6        321.70        251.20         9.18 o
   2   3   6        529.90        495.84        12.76 o
   3   3   6        265.56        269.29        13.58 o
   4   3   6         32.99         29.79         2.86 o
   5   3   6        124.79        132.99         8.50 o
   6   3   6          3.54          1.40         1.70 o
   7   3   6        118.37        133.26         5.64 o
   8   3   6         78.19         79.78         3.82 o
   9   3   6         44.48         41.04         3.11 o
 -11   4   6          0.88          1.93         1.73 o
 -10   4   6        108.86        101.06         6.91 o
  -9   4   6        195.29        193.01         9.17 o
  -8   4   6        149.88        140.19         7.32 o
  -7   4   6        467.72        446.63        10.41 o
  -6   4   6        206.18        211.98         8.31 o
  -5   4   6          5.20          5.61         1.57 o
  -4   4   6         51.36         44.35         3.46 o
  -3   4   6          9.58         11.48         4.28 o
  -2   4   6       4536.83       4386.70        52.61 o
  -1   4   6       3202.40       3151.04        37.39 o
   0   4   6        173.45        186.90         5.59 o
   1   4   6        502.23        513.66        11.07 o
   2   4   6          1.81          3.01         2.60 o
   3   4   6         52.17         42.13         4.62 o
   4   4   6       1155.42       1079.18        26.33 o
   5   4   6         49.13         40.14         4.94 o
   6   4   6        104.01         91.60         7.79 o
   7   4   6        403.56        381.86         9.60 o
   8   4   6         24.65         23.34         2.37 o
   9   4   6         44.18         43.96         3.05 o
 -11   5   6          0.59         -0.44         1.30 o
 -10   5   6          3.61          6.38         2.43 o
  -9   5   6         14.77         11.75         1.96 o
  -8   5   6          2.40          1.16         1.41 o
  -7   5   6         70.04         67.54         3.80 o
  -6   5   6         27.52         26.01         1.97 o
  -5   5   6         48.19         46.60         4.84 o
  -4   5   6         58.39         56.33         6.29 o
  -3   5   6         24.02         30.00         4.57 o
  -2   5   6        244.12        267.64        10.73 o
  -1   5   6          0.08          2.26         1.25 o
   0   5   6        202.40        211.71         7.89 o
   1   5   6         57.98         45.43         3.74 o
   2   5   6          4.77          5.37         2.00 o
   3   5   6         57.68         54.75         3.80 o
   4   5   6         82.34         76.46         8.23 o
   5   5   6         35.65         25.80         5.84 o
   6   5   6         45.31         33.35         3.44 o
   7   5   6        203.51        175.04         7.18 o
   8   5   6         17.12         14.86         1.85 o
 -11   6   6          0.02         -1.09         1.09 o
 -10   6   6         20.59         21.33         3.18 o
  -9   6   6         64.72         57.19         4.46 o
  -8   6   6        194.82        213.09         9.10 o
  -7   6   6         89.39         90.83         6.03 o
  -6   6   6        829.90        753.83        18.53 o
  -5   6   6         56.29         58.66         3.46 o
  -4   6   6         38.79         39.14         4.53 o
  -3   6   6         36.40         30.05         3.80 o
  -2   6   6        263.94        213.41        13.12 o
  -1   6   6        274.57        260.38         7.74 o
   0   6   6         80.61         86.01         5.21 o
   1   6   6         19.21         25.42         2.90 o
   2   6   6        249.89        247.20         9.14 o
   3   6   6          7.41          7.17         1.77 o
   4   6   6       1282.55       1193.43        29.77 o
   5   6   6         23.44         23.93         3.95 o
   6   6   6         39.62         40.59         4.75 o
   7   6   6         26.00         23.61         4.42 o
   8   6   6         34.50         39.21         5.57 o
 -10   7   6         81.33         85.11         6.57 o
  -9   7   6         36.19         36.88         3.56 o
  -8   7   6         62.73         67.24         6.28 o
  -7   7   6        506.66        502.93        14.51 o
  -6   7   6        292.04        286.02         9.14 o
  -5   7   6         12.01         11.93         2.35 o
  -4   7   6        563.83        538.52        12.33 o
  -3   7   6        750.69        718.39        23.13 o
  -2   7   6        246.91        239.09        13.98 o
  -1   7   6          4.92          6.74         2.43 o
   0   7   6        677.33        642.77        15.47 o
   1   7   6        323.20        298.63         9.84 o
   2   7   6          2.65          4.80         1.29 o
   3   7   6        910.60        883.06        23.30 o
   4   7   6        225.65        229.38         8.01 o
   5   7   6          3.00          1.96         1.73 o
   6   7   6         33.17         23.53         3.54 o
   7   7   6         25.49         31.52         2.93 o
   8   7   6        126.49        140.46         5.99 o
 -10   8   6         14.53         11.97         2.14 o
  -9   8   6         46.33         41.98         3.49 o
  -8   8   6        158.72        155.76         7.33 o
  -7   8   6        449.31        445.24        13.34 o
  -6   8   6         79.11         83.07         4.85 o
  -5   8   6        123.92        128.41         8.20 o
  -4   8   6        152.29        150.45         7.66 o
  -3   8   6        123.20        110.72         4.81 o
  -2   8   6        807.00        814.05        15.82 o
  -1   8   6        794.62        732.09        13.35 o
   0   8   6         35.30         34.38         2.49 o
   1   8   6        301.92        299.38         8.06 o
   2   8   6          0.11          1.50         1.05 o
   3   8   6          5.57          7.38         1.56 o
   4   8   6        245.57        229.81         7.97 o
   5   8   6         11.86         12.29         2.21 o
   6   8   6        141.50        141.00         6.44 o
   7   8   6         91.65         88.92         5.48 o
  -9   9   6         34.66         41.94         3.10 o
  -8   9   6          0.01         -1.28         1.39 o
  -7   9   6          1.30          2.03         1.66 o
  -6   9   6        152.13        148.32         7.71 o
  -5   9   6        110.94        117.38         6.90 o
  -4   9   6        170.81        167.98         8.14 o
  -3   9   6          7.21          7.19         1.47 o
  -2   9   6         17.59         18.01         2.37 o
  -1   9   6         13.72         17.64         1.93 o
   0   9   6          3.43          4.73         1.22 o
   1   9   6          3.51          4.37         1.42 o
   2   9   6         44.00         44.34         3.45 o
   3   9   6         22.01         16.68         2.01 o
   4   9   6         39.95         28.36         2.82 o
   5   9   6         15.71         13.70         2.85 o
   6   9   6        492.79        516.68        20.18 o
   7   9   6         51.64         56.89         3.81 o
  -9  10   6         32.39         36.47         3.12 o
  -8  10   6         99.02        104.13         4.98 o
  -7  10   6        223.88        231.95        10.90 o
  -6  10   6        382.12        377.25        14.95 o
  -5  10   6          2.52          4.02         1.87 o
  -4  10   6         13.55          9.80         2.27 o
  -3  10   6         28.30         32.98         3.49 o
  -2  10   6        173.57        151.92         6.66 o
  -1  10   6        170.36        163.68         6.95 o
   0  10   6         48.64         47.31         4.32 o
   1  10   6         15.85         21.10         3.76 o
   2  10   6         82.49         78.89         4.54 o
   3  10   6         98.18         98.80         5.02 o
   4  10   6        570.44        549.84        13.80 o
   5  10   6          2.02          0.18         1.54 o
   6  10   6         18.93         18.93         2.03 o
  -8  11   6          0.06         -1.60         3.52 o
  -7  11   6         92.62         96.35         6.36 o
  -6  11   6         80.29         84.02         6.42 o
  -5  11   6          7.76          3.27         1.78 o
  -4  11   6         19.19         17.83         2.99 o
  -3  11   6        370.52        351.73        11.47 o
  -2  11   6        193.71        204.12        10.92 o
  -1  11   6          0.16          0.64         1.72 o
   0  11   6        149.11        138.61         8.89 o
   1  11   6          1.19          0.26         1.67 o
   2  11   6          1.37          0.45         1.16 o
   3  11   6        118.32        114.60         4.58 o
   4  11   6          9.56         12.00         1.75 o
   5  11   6        149.31        169.13         5.93 o
  -7  12   6        286.85        293.18         9.74 o
  -6  12   6         65.67         71.54         5.31 o
  -5  12   6         89.20         81.58         7.02 o
  -4  12   6        110.92        102.01         5.74 o
  -3  12   6         40.61         37.02         4.49 o
  -2  12   6         30.03         28.57         4.11 o
  -1  12   6        139.29        142.87         8.78 o
   0  12   6          9.95         10.41         2.82 o
   1  12   6        119.58        121.05         7.78 o
   2  12   6          2.05          3.11         1.57 o
   3  12   6          1.62          2.26         1.89 o
   4  12   6          0.93          2.23         1.53 o
  -6  13   6         13.94         15.15         2.13 o
  -5  13   6          8.06         11.83         2.22 o
  -4  13   6         45.97         59.90         3.87 o
  -3  13   6         20.75         21.86         3.48 o
  -2  13   6          0.34          0.76         1.82 o
  -1  13   6          7.88         15.62         2.98 o
   0  13   6         63.47         64.51         5.42 o
   1  13   6          1.44          0.11         1.27 o
   2  13   6         73.04         67.91         3.99 o
   3  13   6          0.22          3.76         1.49 o
  -4  14   6          2.48          2.43         1.82 o
  -3  14   6          8.46         11.33         2.13 o
  -2  14   6         17.80         23.77         3.08 o
  -1  14   6         46.37         57.05         4.50 o
   0  14   6         14.74         17.41         2.02 o
   1  14   6         18.71         16.44         1.88 o
 -11   1   7         10.02         12.17         1.99 o
 -10   1   7        111.58        109.07         4.72 o
  -9   1   7         31.29         41.02         3.27 o
  -8   1   7       1056.63        938.88        20.11 o
  -7   1   7       1001.26        989.56        15.85 o
  -6   1   7        694.73        643.96        12.20 o
  -5   1   7          6.24          3.41         1.76 o
  -4   1   7        533.32        541.69        22.57 o
  -3   1   7        916.52        933.91        20.59 o
  -2   1   7        386.27        369.10         7.91 o
  -1   1   7         23.02         16.68         1.86 o
   0   1   7        166.68        137.10         4.70 o
   1   1   7        503.86        494.82        14.03 o
   2   1   7        335.37        295.87        13.29 o
   3   1   7        385.57        349.68         9.03 o
   4   1   7        205.26        183.17        10.00 o
   5   1   7         22.41         15.35         2.99 o
   6   1   7          2.96          2.03         2.28 o
   7   1   7        282.98        268.78         7.56 o
   8   1   7         73.52         74.02         4.98 o
 -11   2   7          3.24          2.58         1.15 o
 -10   2   7         43.64         45.27         4.55 o
  -9   2   7          7.09          8.76         1.70 o
  -8   2   7         11.48         20.32         2.54 o
  -7   2   7       2776.97       2574.78        26.99 o
  -6   2   7       2249.84       2054.31        21.06 o
  -5   2   7         71.17         60.00         5.29 o
  -4   2   7        378.77        341.28        15.79 o
  -3   2   7         68.35         74.57         3.88 o
  -2   2   7        979.56        966.86        18.76 o
  -1   2   7        714.45        694.80        15.27 o
   0   2   7        412.33        397.99        11.29 o
   1   2   7        253.24        204.00         9.96 o
   2   2   7       1076.30       1091.59        29.26 o
   3   2   7        583.14        545.96        14.24 o
   4   2   7        555.33        463.84        19.85 o
   5   2   7         22.21         13.16         2.32 o
   6   2   7        806.97        804.58        20.77 o
   7   2   7        483.69        447.60        11.69 o
   8   2   7          4.36          3.26         1.10 o
 -11   3   7         14.97         14.98         1.94 o
 -10   3   7         19.52         19.00         2.42 o
  -9   3   7          0.74          3.25         1.91 o
  -8   3   7        272.20        257.47         7.55 o
  -7   3   7       1657.49       1568.96        19.79 o
  -6   3   7        207.83        197.03         5.43 o
  -5   3   7        456.72        438.71        14.74 o
  -4   3   7        429.79        421.25        11.34 o
  -3   3   7         49.37         58.02         4.94 o
  -2   3   7        178.02        169.66         7.12 o
  -1   3   7          5.40          7.68         1.48 o
   0   3   7        242.16        228.44        10.45 o
   1   3   7        875.11        811.06        21.57 o
   2   3   7         24.52         23.38         3.54 o
   3   3   7        556.74        522.00        31.93 o
   4   3   7         81.67         70.15         5.17 o
   5   3   7         63.85         72.92         5.05 o
   6   3   7        255.41        226.53         9.72 o
   7   3   7          8.59          3.66         1.18 o
   8   3   7         98.93         92.39         3.96 o
 -11   4   7         16.34         15.36         2.32 o
 -10   4   7          0.09          1.12         1.61 o
  -9   4   7          2.70          2.47         2.07 o
  -8   4   7          1.82          2.76         1.49 o
  -7   4   7         12.23         19.00         2.27 o
  -6   4   7        664.75        615.79        12.38 o
  -5   4   7         64.61         63.88         3.31 o
  -4   4   7        528.66        501.73        16.15 o
  -3   4   7         15.35         15.47         2.75 o
  -2   4   7        341.06        333.55        17.29 o
  -1   4   7        219.17        214.39         8.09 o
   0   4   7        257.19        237.60        15.14 o
   1   4   7        266.21        221.62        10.68 o
   2   4   7        258.21        256.08         8.68 o
   3   4   7          4.56          3.96         1.99 o
   4   4   7        284.33        269.37        10.26 o
   5   4   7          5.26          5.40         1.72 o
   6   4   7        188.27        183.06         9.46 o
   7   4   7         60.83         60.98         4.89 o
   8   4   7          0.78          1.71         0.78 o
 -11   5   7          0.88          1.21         0.97 o
 -10   5   7         97.64        107.54         9.78 o
  -9   5   7        151.62        158.63         7.42 o
  -8   5   7        584.73        574.31        15.39 o
  -7   5   7       1365.15       1303.85        21.56 o
  -6   5   7         41.55         39.23         2.72 o
  -5   5   7         14.23         12.85         1.55 o
  -4   5   7        434.12        397.63        11.96 o
  -3   5   7       1184.13       1148.12        26.63 o
  -2   5   7        276.18        238.70        10.81 o
  -1   5   7         94.29         78.01         4.97 o
   0   5   7         26.49         32.05         3.32 o
   1   5   7         82.93         93.85         4.83 o
   2   5   7        177.17        165.20         6.43 o
   3   5   7        802.43        760.58        17.29 o
   4   5   7         23.87         16.68         2.62 o
   5   5   7         14.33         19.20         4.85 o
   6   5   7         12.68          8.46         1.88 o
   7   5   7        137.34        130.09         5.41 o
   8   5   7        134.57        137.67         7.91 o
 -10   6   7         34.10         44.75         4.10 o
  -9   6   7         16.59         11.95         2.38 o
  -8   6   7         15.43         20.26         2.99 o
  -7   6   7       1035.52        985.94        34.42 o
  -6   6   7       1004.81        917.72        21.06 o
  -5   6   7         76.57         73.31         3.97 o
  -4   6   7         66.05         66.77         4.56 o
  -3   6   7         64.16         64.69         4.15 o
  -2   6   7        582.91        566.49        11.96 o
  -1   6   7         64.17         69.24         3.37 o
   0   6   7        166.96        157.93         4.78 o
   1   6   7        254.91        233.07         9.06 o
   2   6   7        186.94        175.15         6.77 o
   3   6   7         43.57         44.36         3.92 o
   4   6   7        443.55        389.34        12.33 o
   5   6   7          1.01          1.86         1.96 o
   6   6   7        345.06        345.50        12.61 o
   7   6   7        219.51        216.05         6.86 o
 -10   7   7          8.73          8.13         1.66 o
  -9   7   7         20.71         22.03         2.67 o
  -8   7   7         48.33         45.19         3.96 o
  -7   7   7        663.97        686.79        19.20 o
  -6   7   7        412.00        409.27        10.95 o
  -5   7   7         93.09         85.47         5.75 o
  -4   7   7         50.69         46.07         2.92 o
  -3   7   7          0.22          0.61         1.34 o
  -2   7   7          7.23          3.73         1.10 o
  -1   7   7        120.19        123.62         5.69 o
   0   7   7        427.32        413.14         9.68 o
   1   7   7        771.79        753.01        16.08 o
   2   7   7        275.17        281.19        10.04 o
   3   7   7         17.53         18.03         2.82 o
   4   7   7         40.29         41.22         3.86 o
   5   7   7         41.38         37.82         4.35 o
   6   7   7         10.50         10.73         2.23 o
   7   7   7         49.40         49.65         3.69 o
 -10   8   7          0.79         -0.30         1.36 o
  -9   8   7          5.53          4.00         1.44 o
  -8   8   7         17.71         16.46         2.49 o
  -7   8   7          1.56          4.00         2.01 o
  -6   8   7        336.32        342.79        11.56 o
  -5   8   7         55.19         54.36         3.93 o
  -4   8   7        217.13        222.48         7.91 o
  -3   8   7          8.46          5.59         1.50 o
  -2   8   7        789.43        728.85        15.10 o
  -1   8   7        210.99        222.66         7.01 o
   0   8   7        432.52        385.73         9.47 o
   1   8   7        579.14        565.17        14.98 o
   2   8   7        271.29        279.14        12.33 o
   3   8   7         38.30         38.39         3.07 o
   4   8   7        441.74        409.64        11.91 o
   5   8   7          2.90          3.32         1.94 o
   6   8   7        232.57        242.84         9.18 o
   7   8   7        121.99        137.92         7.73 o
  -9   9   7         43.43         50.02         3.02 o
  -8   9   7        361.41        374.26        10.07 o
  -7   9   7        587.50        601.55        18.30 o
  -6   9   7          6.71          7.10         2.75 o
  -5   9   7         13.53         12.27         2.31 o
  -4   9   7         22.01         24.67         2.72 o
  -3   9   7        594.15        543.64        12.81 o
  -2   9   7        161.11        165.52         6.30 o
  -1   9   7          3.63          6.28         2.71 o
   0   9   7         10.66         13.93         2.52 o
   1   9   7         35.53         35.02         3.14 o
   2   9   7         70.22         72.17         5.16 o
   3   9   7        312.85        312.93        10.07 o
   4   9   7          2.79          1.41         1.79 o
   5   9   7          5.47          5.76         1.85 o
   6   9   7         32.28         35.54         2.52 o
  -8  10   7          2.08          3.71         1.61 o
  -7  10   7         96.83         96.27        10.88 o
  -6  10   7        424.64        434.60        16.24 o
  -5  10   7         12.93          9.47         2.26 o
  -4  10   7        101.79         96.75         5.03 o
  -3  10   7         38.43         38.48         4.10 o
  -2  10   7          1.02          1.54         1.11 o
  -1  10   7         18.90         23.46         2.35 o
   0  10   7          0.19          3.51         1.41 o
   1  10   7         62.14         59.08         7.26 o
   2  10   7         91.01         74.94         5.00 o
   3  10   7         11.72         12.94         2.86 o
   4  10   7         52.09         47.20         3.45 o
   5  10   7          0.05         -0.26         1.00 o
  -7  11   7        168.91        174.84         8.91 o
  -6  11   7        321.75        321.02        11.69 o
  -5  11   7          8.66          6.57         2.35 o
  -4  11   7        252.47        275.17         8.04 o
  -3  11   7          3.92          2.47         1.59 o
  -2  11   7        218.15        237.51         9.60 o
  -1  11   7         29.63         31.21         4.10 o
   0  11   7        185.24        167.39         9.17 o
   1  11   7        502.83        521.76        16.32 o
   2  11   7        321.47        320.86         9.84 o
   3  11   7         66.87         70.29         5.28 o
   4  11   7          6.97          6.55         1.91 o
  -6  12   7         75.16         79.22         3.79 o
  -5  12   7         34.00         34.18         2.71 o
  -4  12   7        223.32        238.54        10.23 o
  -3  12   7         34.69         36.46         4.28 o
  -2  12   7        187.24        175.85         9.02 o
  -1  12   7        214.26        240.05        10.59 o
   0  12   7        233.64        234.30        10.21 o
   1  12   7        203.82        218.99         9.36 o
   2  12   7        396.67        477.32        19.74 o
   3  12   7         10.02         15.63         3.33 o
  -5  13   7         19.36         18.75         3.45 o
  -4  13   7         23.20         21.38         2.81 o
  -3  13   7        164.81        159.27         7.62 o
  -2  13   7         15.35         20.16         3.20 o
  -1  13   7          0.04         -0.19         1.33 o
   0  13   7          0.00          1.46         2.85 o
   1  13   7         68.51         74.25        12.03 o
   2  13   7         32.25         40.65         4.54 o
 -10   0   8         80.57         70.18         5.17 o
  -9   0   8        189.02        169.09         9.20 o
  -8   0   8        135.81        109.65         7.89 o
  -7   0   8        741.27        667.06        29.48 o
  -6   0   8        392.63        386.11        14.92 o
  -5   0   8         73.01         62.94         4.90 o
  -4   0   8       3695.03       3388.63        78.14 o
  -3   0   8          9.24         13.70         2.69 o
  -2   0   8          1.59          2.32         1.99 o
  -1   0   8        182.17        169.98         7.30 o
   0   0   8       2574.80       2359.15        43.11 o
   1   0   8       5015.75       4508.23        68.84 o
   2   0   8       3557.96       3362.31        80.16 o
   3   0   8          3.55          4.57         3.02 o
   4   0   8         72.06         81.34         9.28 o
   5   0   8        203.57        225.91        14.92 o
   6   0   8        350.98        382.26        18.09 o
   7   0   8         54.30         74.05         4.78 o
 -11   1   8         56.05         62.35         5.33 o
 -10   1   8          3.67          4.82         1.06 o
  -9   1   8         61.08         61.29         3.94 o
  -8   1   8        115.58         99.53         6.19 o
  -7   1   8          7.58          8.11         2.77 o
  -6   1   8        219.31        205.54         6.74 o
  -5   1   8        278.89        257.49         7.38 o
  -4   1   8          3.23          8.06         2.22 o
  -3   1   8        113.51        107.08         5.92 o
  -2   1   8        586.11        512.75        10.21 o
  -1   1   8        144.30        122.70         5.51 o
   0   1   8          4.47          7.87         1.77 o
   1   1   8        181.32        164.18         5.89 o
   2   1   8        324.33        295.20        10.87 o
   3   1   8        104.14         84.73         6.86 o
   4   1   8          4.85          2.55         1.80 o
   5   1   8        164.45        187.46         9.62 o
   6   1   8         92.02         91.04         6.01 o
   7   1   8          9.00          7.85         1.19 o
 -11   2   8          1.24          1.23         0.82 o
 -10   2   8         23.33         23.70         2.10 o
  -9   2   8         12.53         11.48         1.86 o
  -8   2   8          3.57          4.47         1.73 o
  -7   2   8          6.82          2.85         1.37 o
  -6   2   8         75.54         65.01         3.48 o
  -5   2   8         19.91         17.82         1.87 o
  -4   2   8        426.15        403.86         8.37 o
  -3   2   8          0.35         -1.01         1.47 o
  -2   2   8          0.41          2.39         1.14 o
  -1   2   8          1.71          0.65         1.19 o
   0   2   8         18.19         13.93         2.79 o
   1   2   8         10.65          8.18         2.37 o
   2   2   8         24.60         26.90         3.26 o
   3   2   8          1.31          1.17         1.83 o
   4   2   8         10.61         10.59         2.81 o
   5   2   8          1.00          2.38         4.56 o
   6   2   8         43.45         45.04         3.52 o
   7   2   8          8.57          9.54         1.50 o
 -11   3   8         80.96         99.02         4.73 o
 -10   3   8          5.47          3.25         1.34 o
  -9   3   8         68.53         65.32         4.54 o
  -8   3   8        349.55        311.26         9.22 o
  -7   3   8         22.39         23.82         3.52 o
  -6   3   8         12.73          7.85         1.38 o
  -5   3   8        103.01        101.08         4.72 o
  -4   3   8         31.39         32.79         2.42 o
  -3   3   8        569.26        536.93        14.07 o
  -2   3   8        743.83        661.58        23.01 o
  -1   3   8        423.75        396.66        11.98 o
   0   3   8        140.11        127.69         5.16 o
   1   3   8         92.49         84.04         5.44 o
   2   3   8        596.62        531.50        21.44 o
   3   3   8        125.64        102.61        14.21 o
   4   3   8        119.39        120.95         6.61 o
   5   3   8         58.45         63.55         5.17 o
   6   3   8        390.86        405.82        12.43 o
   7   3   8          0.80         -0.01         0.86 o
 -10   4   8         53.22         56.01         4.56 o
  -9   4   8        113.37         95.17         6.79 o
  -8   4   8         36.44         36.26         2.78 o
  -7   4   8        476.83        446.59        15.72 o
  -6   4   8        240.50        229.64         8.17 o
  -5   4   8        174.48        162.88         6.00 o
  -4   4   8       1218.67       1136.61        15.66 o
  -3   4   8        131.08        128.82         6.82 o
  -2   4   8        132.19        123.46         5.70 o
  -1   4   8         16.52         13.22         1.82 o
   0   4   8       1998.92       1850.31        30.47 o
   1   4   8       3911.16       3621.93        56.49 o
   2   4   8       1712.61       1728.22        47.81 o
   3   4   8         31.08         33.59         4.47 o
   4   4   8          3.30          4.32         1.73 o
   5   4   8        192.34        182.73         7.52 o
   6   4   8        131.20        139.83         5.87 o
   7   4   8         87.65        106.63         5.16 o
 -10   5   8          1.45          2.82         2.27 o
  -9   5   8         30.70         26.76         3.53 o
  -8   5   8          6.86          6.45         2.57 o
  -7   5   8         81.86         91.38         9.59 o
  -6   5   8        904.88        881.46        33.17 o
  -5   5   8        237.62        230.92         7.99 o
  -4   5   8          0.09          3.93         1.86 o
  -3   5   8          1.05          0.35         1.35 o
  -2   5   8         90.67         79.78         4.17 o
  -1   5   8         18.70         18.87         2.34 o
   0   5   8         16.02         14.38         2.57 o
   1   5   8        288.07        293.41        10.43 o
   2   5   8         69.90         75.09         4.48 o
   3   5   8         34.32         33.22         3.46 o
   4   5   8        308.23        312.45        12.98 o
   5   5   8        172.99        164.16         6.79 o
   6   5   8         13.55         10.76         1.71 o
   7   5   8         23.50         21.69         2.57 o
 -10   6   8        123.97        141.06         6.22 o
  -9   6   8         55.86         56.96         4.82 o
  -8   6   8         12.00         11.24         2.24 o
  -7   6   8         82.38         82.94         5.39 o
  -6   6   8        112.75        111.67         7.30 o
  -5   6   8         38.81         31.23         3.48 o
  -4   6   8        684.71        659.08        16.25 o
  -3   6   8        243.14        235.94         8.33 o
  -2   6   8         96.97         89.67         4.50 o
  -1   6   8         24.46         14.29         2.23 o
   0   6   8        175.33        153.13         7.54 o
   1   6   8         63.84         66.68         4.94 o
   2   6   8         19.69         21.06         2.94 o
   3   6   8         16.97         21.18         2.67 o
   4   6   8          3.52          3.72         1.93 o
   5   6   8         17.68         17.79         2.89 o
   6   6   8        163.06        181.33         6.15 o
  -9   7   8         32.92         31.49         3.33 o
  -8   7   8        250.95        262.43         8.85 o
  -7   7   8        131.79        118.96         5.30 o
  -6   7   8          7.39          4.93         1.45 o
  -5   7   8        180.86        181.67         7.11 o
  -4   7   8         26.65         22.75         2.28 o
  -3   7   8        514.18        481.72        20.46 o
  -2   7   8        364.92        329.34        11.31 o
  -1   7   8        264.21        243.62         8.27 o
   0   7   8        222.87        203.92         7.54 o
   1   7   8         45.96         49.72         4.76 o
   2   7   8        421.55        449.67        12.71 o
   3   7   8        208.50        207.24         7.14 o
   4   7   8          3.88          4.41         1.66 o
   5   7   8        122.85        140.91         6.79 o
   6   7   8        118.72        137.92         5.90 o
  -9   8   8          7.87          7.44         3.01 o
  -8   8   8          6.86          8.39         2.07 o
  -7   8   8        152.58        163.29         6.89 o
  -6   8   8        145.72        124.44         6.36 o
  -5   8   8         16.90         12.58         2.24 o
  -4   8   8        227.35        217.29         8.77 o
  -3   8   8         25.18         25.73         2.79 o
  -2   8   8         46.97         40.80         3.42 o
  -1   8   8         24.52         25.85         2.88 o
   0   8   8        754.13        699.05        14.68 o
   1   8   8       1325.31       1361.36        40.89 o
   2   8   8        474.61        518.39        22.27 o
   3   8   8          4.78          3.66         1.62 o
   4   8   8          0.52         -1.56         1.56 o
   5   8   8         58.26         54.86         3.35 o
  -8   9   8         43.07         47.89         3.99 o
  -7   9   8        464.71        496.85        14.93 o
  -6   9   8        265.90        267.22        11.21 o
  -5   9   8         33.92         34.18         3.17 o
  -4   9   8        214.45        217.93         8.68 o
  -3   9   8          8.09          8.53         1.62 o
  -2   9   8         59.03         53.27         3.38 o
  -1   9   8         52.72         61.83         4.07 o
   0   9   8         70.53         72.75         5.06 o
   1   9   8        197.81        190.76         7.97 o
   2   9   8         46.96         52.19         4.89 o
   3   9   8         75.75         80.38         6.07 o
   4   9   8         43.57         47.63         4.18 o
   5   9   8         63.73         65.24         4.07 o
  -7  10   8        146.15        159.81         9.21 o
  -6  10   8         41.73         37.55         3.88 o
  -5  10   8         70.07         75.43         3.90 o
  -4  10   8        590.16        628.84        12.72 o
  -3  10   8        130.11        130.83         5.59 o
  -2  10   8         11.94          8.05         1.67 o
  -1  10   8          0.15         -0.09         1.16 o
   0  10   8        140.80        137.06        10.53 o
   1  10   8          5.97          7.59         2.12 o
   2  10   8         38.94         47.03         4.55 o
   3  10   8          1.97          0.65         1.40 o
   4  10   8         18.71         19.72         2.44 o
  -6  11   8         28.43         30.51         2.42 o
  -5  11   8         38.75         42.93         3.02 o
  -4  11   8         88.64         91.07         4.84 o
  -3  11   8        311.21        314.62        12.13 o
  -2  11   8         20.96         28.45         2.89 o
  -1  11   8         79.52         84.21         4.66 o
   0  11   8        107.75        102.76         6.21 o
   1  11   8          9.92          6.69         2.04 o
   2  11   8        331.23        341.01        17.90 o
   3  11   8         17.84         18.34         2.32 o
  -5  12   8          2.99          1.51         1.72 o
  -4  12   8          5.03          5.27         2.46 o
  -3  12   8          0.20          0.80         1.24 o
  -2  12   8         10.34          9.06         1.98 o
  -1  12   8         39.67         34.65         3.42 o
   0  12   8         95.62         87.71         6.65 o
   1  12   8        365.92        389.15        15.85 o
   2  12   8         36.12         38.68         4.32 o
 -10   1   9        143.28        164.04         5.05 o
  -9   1   9         44.83         46.02         3.21 o
  -8   1   9         37.86         31.24         2.95 o
  -7   1   9         74.59         75.01         4.65 o
  -6   1   9        389.26        357.03        10.35 o
  -5   1   9        440.22        392.86         9.53 o
  -4   1   9        144.29        138.83         4.94 o
  -3   1   9        104.90         98.02         4.01 o
  -2   1   9          7.21          5.27         1.19 o
  -1   1   9         58.98         57.39         4.44 o
   0   1   9        109.26        100.18         6.00 o
   1   1   9         16.16         13.54         4.32 o
   2   1   9          1.63         -0.05         1.36 o
   3   1   9         29.19         33.00         4.39 o
   4   1   9          7.20         12.62         3.14 o
   5   1   9         31.15         34.85         6.47 o
   6   1   9        533.34        531.76         9.67 o
 -10   2   9        170.29        190.07         7.96 o
  -9   2   9         56.01         51.04         3.32 o
  -8   2   9         45.73         39.66         3.32 o
  -7   2   9         86.06         95.36         5.15 o
  -6   2   9        153.75        141.34         6.36 o
  -5   2   9        249.10        212.10         7.69 o
  -4   2   9       4107.62       3737.83        66.11 o
  -3   2   9          4.94          3.68         1.07 o
  -2   2   9        317.05        289.71         8.99 o
  -1   2   9         56.13         50.48         3.24 o
   0   2   9         15.99         24.77         2.64 o
   1   2   9        282.06        280.60        11.02 o
   2   2   9         74.35         66.94         4.88 o
   3   2   9        138.23        125.37         9.82 o
   4   2   9        725.12        770.14        31.51 o
   5   2   9        351.01        350.77        11.97 o
   6   2   9         99.63        114.02         4.47 o
 -10   3   9         46.56         45.74         3.77 o
  -9   3   9         27.73         35.56         2.70 o
  -8   3   9          0.41          0.21         1.43 o
  -7   3   9        126.08        110.66         6.37 o
  -6   3   9          3.29          4.71         1.75 o
  -5   3   9        714.07        676.66        14.43 o
  -4   3   9         26.71         33.01         2.79 o
  -3   3   9          0.54         -1.30         1.30 o
  -2   3   9         13.39          8.40         1.74 o
  -1   3   9         37.91         38.06         3.23 o
   0   3   9          0.60         -1.64         1.64 o
   1   3   9        101.42         97.11         5.95 o
   2   3   9         11.18          7.08         1.97 o
   3   3   9          5.47          5.80         1.88 o
   4   3   9        115.31        100.50         6.23 o
   5   3   9        153.10        171.07         7.89 o
   6   3   9          1.20          0.88         0.68 o
 -10   4   9         61.30         78.35         4.64 o
  -9   4   9         58.00         51.84         4.56 o
  -8   4   9         57.62         57.76         5.10 o
  -7   4   9         28.19         34.38         3.56 o
  -6   4   9         10.56         10.36         2.29 o
  -5   4   9         18.13         22.16         4.03 o
  -4   4   9        212.40        190.13        10.48 o
  -3   4   9         11.39         11.29         2.35 o
  -2   4   9        106.09        100.90         4.76 o
  -1   4   9         83.66         77.04         4.66 o
   0   4   9         60.15         50.91         4.36 o
   1   4   9        101.36        100.42         6.05 o
   2   4   9        108.23        107.48         6.09 o
   3   4   9         40.90         37.29         3.64 o
   4   4   9        180.52        174.03         7.68 o
   5   4   9         18.27         22.40         2.32 o
   6   4   9          1.08          1.00         1.08 o
 -10   5   9         99.94        111.80         7.22 o
  -9   5   9         19.22         19.97         2.16 o
  -8   5   9         23.11         18.95         4.24 o
  -7   5   9         38.39         31.31         3.87 o
  -6   5   9        276.53        265.31         9.70 o
  -5   5   9        526.57        512.39        13.86 o
  -4   5   9         66.56         71.25         6.52 o
  -3   5   9        130.62        115.39         5.74 o
  -2   5   9         18.28         17.36         2.33 o
  -1   5   9         26.91         29.74         3.50 o
   0   5   9        103.65         94.33         5.89 o
   1   5   9         12.72          9.32         3.40 o
   2   5   9          4.63          5.48         1.93 o
   3   5   9         23.74         21.75         2.72 o
   4   5   9          0.43         -0.03         1.19 o
   5   5   9        168.99        189.27         4.87 o
   6   5   9        282.86        293.09        11.77 o
  -9   6   9         14.77         12.95         1.68 o
  -8   6   9         14.14         13.31         1.85 o
  -7   6   9         45.44         50.84         5.34 o
  -6   6   9        121.68        127.38         5.58 o
  -5   6   9        324.94        316.11        13.18 o
  -4   6   9       1020.00        971.61        27.02 o
  -3   6   9        253.72        228.38         8.11 o
  -2   6   9         15.70         11.66         2.37 o
  -1   6   9        101.07         84.15         5.56 o
   0   6   9          0.14         -0.49         1.58 o
   1   6   9        224.64        244.37         9.28 o
   2   6   9        123.47        126.28         6.25 o
   3   6   9         55.45         58.22         3.49 o
   4   6   9        279.38        286.61        14.22 o
   5   6   9        140.60        149.17        11.47 o
  -8   7   9          0.44          0.99         1.09 o
  -7   7   9          0.66          0.78         0.97 o
  -6   7   9          1.67          0.93         1.59 o
  -5   7   9         30.72         25.47         2.98 o
  -4   7   9          6.21         11.34         2.42 o
  -3   7   9          2.54          3.79         1.78 o
  -2   7   9         80.32         69.83         5.08 o
  -1   7   9          4.68          4.84         1.81 o
   0   7   9         40.07         39.48         4.77 o
   1   7   9        260.93        292.27        15.21 o
   2   7   9         80.84         77.56         4.75 o
   3   7   9          5.48          7.99         1.28 o
   4   7   9         27.59         29.77         2.51 o
   5   7   9          1.82          3.04         1.12 o
  -8   8   9        157.84        164.82         6.28 o
  -7   8   9          7.08         15.66         5.43 o
  -6   8   9         57.09         64.26         4.10 o
  -5   8   9        117.24        119.72         5.95 o
  -4   8   9        100.47         93.31         5.45 o
  -3   8   9        146.37        136.80         6.77 o
  -2   8   9         28.06         27.61         3.75 o
  -1   8   9        253.00        250.08         9.50 o
   0   8   9        246.51        229.98         7.49 o
   1   8   9         82.43         84.80         5.06 o
   2   8   9        221.21        232.15         7.00 o
   3   8   9         78.64         82.48         5.94 o
   4   8   9        200.87        216.07         7.71 o
  -7   9   9         10.90         10.53         2.22 o
  -6   9   9        108.39        113.89         4.33 o
  -5   9   9        218.93        231.62         7.85 o
  -4   9   9          6.06          8.04         4.62 o
  -3   9   9        157.82        165.93         8.66 o
  -2   9   9          0.15          0.46         1.28 o
  -1   9   9          0.73          1.49         1.42 o
   0   9   9         14.09         13.06         2.05 o
   1   9   9         76.19         68.51         4.20 o
   2   9   9          0.73          0.16         1.14 o
   3   9   9         38.19         38.05         3.36 o
  -6  10   9         23.00         24.74         2.59 o
  -5  10   9         59.17         63.78         4.50 o
  -4  10   9        300.31        332.86        11.23 o
  -3  10   9         32.62         32.84         5.13 o
  -2  10   9         20.33         21.46         2.85 o
  -1  10   9          3.18          5.21         3.35 o
   0  10   9         13.09         18.25         4.85 o
   1  10   9         65.25         76.74         4.05 o
   2  10   9        129.42        123.01         9.84 o
  -4  11   9          0.31          0.85         1.74 o
  -3  11   9          0.14         -1.11         1.11 o
  -2  11   9         61.85         64.97         4.27 o
  -1  11   9         32.99         37.09         3.14 o
   0  11   9        130.16        116.30         9.54 o
  -9   0  10         23.89         16.55         2.69 o
  -8   0  10        258.65        278.93        11.48 o
  -7   0  10        433.64        455.28        27.39 o
  -6   0  10        162.05        178.19         9.81 o
  -5   0  10         73.12         69.95         5.04 o
  -4   0  10        192.45        199.18        10.30 o
  -3   0  10        432.72        427.20        21.75 o
  -2   0  10       1454.51       1367.71        42.44 o
  -1   0  10        237.97        226.49        10.99 o
   0   0  10        231.02        262.42        17.22 o
   1   0  10        280.81        303.98        12.45 o
   2   0  10          0.73          2.38         2.66 o
   3   0  10        171.17        168.39        12.33 o
   4   0  10        328.57        341.20        16.37 o
   5   0  10        468.68        555.61        18.98 o
  -9   1  10         14.70         20.61         1.95 o
  -8   1  10         37.56         33.78         3.89 o
  -7   1  10          1.48          3.06         1.39 o
  -6   1  10         10.51         12.74         2.32 o
  -5   1  10         10.57         10.82         1.62 o
  -4   1  10         29.49         16.59         1.99 o
  -3   1  10         58.35         44.26         4.20 o
  -2   1  10        328.67        322.24        10.84 o
  -1   1  10          2.22          3.15         1.66 o
   0   1  10          1.31          2.34         1.11 o
   1   1  10         94.45        108.02         5.22 o
   2   1  10        263.42        279.52         8.24 o
   3   1  10         12.30         12.84         3.08 o
   4   1  10          0.35          4.22         1.63 o
   5   1  10          2.71          7.46         1.65 o
  -9   2  10          1.03          0.39         1.56 o
  -8   2  10          5.66          7.20         1.51 o
  -7   2  10         16.55         16.78         2.22 o
  -6   2  10         17.87         16.68         2.30 o
  -5   2  10          1.12          2.17         1.22 o
  -4   2  10          8.62          8.09         1.68 o
  -3   2  10         17.12          9.06         2.12 o
  -2   2  10        101.15        107.51         5.38 o
  -1   2  10          0.23          0.31         1.52 o
   0   2  10         64.68         66.44         4.90 o
   1   2  10         22.43         20.97         2.42 o
   2   2  10          1.31          1.99         1.28 o
   3   2  10          0.09         -0.21         1.80 o
   4   2  10         32.48         32.16         5.35 o
   5   2  10          1.90          1.68         0.84 o
  -9   3  10         43.35         43.24         2.94 o
  -8   3  10         57.30         59.44         3.98 o
  -7   3  10          6.81          8.12         2.01 o
  -6   3  10        100.99        107.86         7.96 o
  -5   3  10         49.10         56.36         3.31 o
  -4   3  10         17.71         23.40         2.59 o
  -3   3  10          6.47          4.00         1.86 o
  -2   3  10        309.81        298.43        13.07 o
  -1   3  10         28.85         32.30         3.76 o
   0   3  10         84.02         84.32         8.71 o
   1   3  10        113.34        122.87         6.38 o
   2   3  10        411.33        422.98        11.62 o
   3   3  10         94.06         82.07         5.82 o
   4   3  10          3.21          1.63         1.36 o
   5   3  10          0.44          2.26         0.86 o
  -9   4  10         18.61         16.16         1.75 o
  -8   4  10        136.44        141.58         5.85 o
  -7   4  10        214.92        236.88         7.05 o
  -6   4  10        163.23        168.49         6.17 o
  -5   4  10          0.50          1.33         1.19 o
  -4   4  10          0.09          0.98         1.38 o
  -3   4  10         17.71         16.27         2.28 o
  -2   4  10        242.60        236.61         8.08 o
  -1   4  10        459.81        445.91        12.96 o
   0   4  10         61.97         74.34         4.99 o
   1   4  10        252.26        258.05         9.13 o
   2   4  10          2.49          2.43         1.43 o
   3   4  10        111.51        116.92         6.12 o
   4   4  10        187.88        212.68         8.08 o
   5   4  10        282.47        318.30        12.19 o
  -8   5  10          6.37          6.05         1.23 o
  -7   5  10          0.65          1.85         0.90 o
  -6   5  10          3.52          2.89         1.10 o
  -5   5  10         17.81         12.59         2.37 o
  -4   5  10        327.01        307.54         9.09 o
  -3   5  10         60.37         53.14         4.47 o
  -2   5  10         70.16         68.59         4.88 o
  -1   5  10          0.14         -0.14         1.54 o
   0   5  10         43.67         41.63         3.73 o
   1   5  10         22.28         21.16         3.43 o
   2   5  10         35.26         38.16         2.82 o
   3   5  10         20.66         21.75         2.87 o
   4   5  10         15.57         18.39         1.80 o
  -8   6  10         34.85         36.21         2.10 o
  -7   6  10         48.44         53.42         2.93 o
  -6   6  10        148.58        157.14         6.68 o
  -5   6  10         54.60         56.27         4.51 o
  -4   6  10          3.55          2.52         1.46 o
  -3   6  10         16.39         17.14         2.55 o
  -2   6  10         43.97         42.72         4.72 o
  -1   6  10        160.02        158.83         7.30 o
   0   6  10         94.25         97.90         5.57 o
   1   6  10        219.47        216.22         9.85 o
   2   6  10          7.26          7.79         1.91 o
   3   6  10          3.55          6.55         1.49 o
  -7   7  10          1.13          0.53         1.25 o
  -6   7  10         72.22         76.55        14.75 o
  -5   7  10        117.64        129.45         7.47 o
  -4   7  10          7.37          4.05         1.68 o
  -3   7  10         30.72         34.29         3.37 o
  -2   7  10        122.69        121.24         6.23 o
  -1   7  10         17.31         21.99         2.97 o
   0   7  10         66.17         51.34         4.87 o
   1   7  10         36.81         40.34         4.01 o
   2   7  10        294.79        310.17         9.93 o
   3   7  10         47.31         44.29         5.02 o
  -7   8  10         19.62         18.65         3.17 o
  -6   8  10         37.07         45.55         3.80 o
  -5   8  10         15.37         19.55         2.93 o
  -4   8  10          4.28          2.96         1.27 o
  -3   8  10          7.52          8.21         2.15 o
  -2   8  10          2.76          1.64         1.45 o
  -1   8  10        124.11        121.64         5.85 o
   0   8  10         33.51         39.74         4.06 o
   1   8  10         73.57         73.92         4.16 o
   2   8  10          8.86          3.56         1.95 o
  -6   9  10          0.18          0.48         1.27 o
  -5   9  10        196.28        225.58         8.39 o
  -4   9  10        251.73        289.07        10.23 o
  -3   9  10         88.04         89.54         5.87 o
  -2   9  10          1.89          3.53         2.06 o
  -1   9  10          4.30          4.56         1.50 o
   0   9  10         20.80         24.33         3.97 o
   1   9  10          0.34          1.55         1.06 o
  -4  10  10         19.61         19.89         3.23 o
  -3  10  10          0.83          0.56         1.38 o
  -2  10  10         34.96         40.13         4.51 o
  -1  10  10        111.59        121.56         7.73 o
   0  10  10         84.83         66.34         5.89 o
  -8   1  11        338.29        417.54        10.04 o
  -7   1  11         92.98         99.79         5.13 o
  -6   1  11          2.07          1.42         1.15 o
  -5   1  11          0.93          3.26         1.08 o
  -4   1  11        171.07        158.60         6.24 o
  -3   1  11         45.27         38.33         2.74 o
  -2   1  11        573.98        634.02        19.25 o
  -1   1  11         19.98         22.18         3.67 o
   0   1  11         24.37         23.11         2.36 o
   1   1  11         10.08         10.18         1.81 o
   2   1  11        140.30        140.31        12.92 o
   3   1  11        140.94        147.66         7.27 o
   4   1  11        228.96        268.08         9.30 o
  -8   2  11          4.78          7.95         1.51 o
  -7   2  11         47.58         44.13         3.35 o
  -6   2  11         54.78         56.05         3.95 o
  -5   2  11        228.37        220.03         6.22 o
  -4   2  11        232.50        203.41         8.39 o
  -3   2  11        355.39        338.41        10.61 o
  -2   2  11         19.65         11.83         1.76 o
  -1   2  11         44.78         39.92         3.63 o
   0   2  11        348.72        373.79        10.83 o
   1   2  11        606.16        638.03        14.78 o
   2   2  11        311.37        330.81        20.74 o
   3   2  11        347.96        403.16        11.30 o
  -8   3  11         97.84        119.45         4.02 o
  -7   3  11         12.59         14.89         2.26 o
  -6   3  11          0.90         -0.55         0.88 o
  -5   3  11          6.97          6.28         1.54 o
  -4   3  11         67.98         68.13         3.98 o
  -3   3  11         23.69         20.99         2.30 o
  -2   3  11        141.05        152.67         6.86 o
  -1   3  11         27.23         23.87         4.29 o
   0   3  11         45.73         45.85         3.67 o
   1   3  11          1.65          4.80         1.24 o
   2   3  11         15.59         17.64         5.86 o
   3   3  11         19.38         19.11         2.32 o
  -8   4  11         38.00         48.79         4.91 o
  -7   4  11         35.05         43.51         2.59 o
  -6   4  11         77.37         78.85         3.33 o
  -5   4  11         35.16         36.52         2.72 o
  -4   4  11         61.54         58.44         3.62 o
  -3   4  11         23.16         30.26         3.09 o
  -2   4  11         84.66         97.69         5.43 o
  -1   4  11          4.84          6.60         1.78 o
   0   4  11        204.48        210.23         7.65 o
   1   4  11         29.50         30.23         2.70 o
   2   4  11         33.44         32.88         2.43 o
   3   4  11          3.56          3.08         1.17 o
  -7   5  11         93.72        116.28         8.30 o
  -6   5  11         28.06         24.14         2.47 o
  -5   5  11         16.70         18.60         2.83 o
  -4   5  11          6.61          5.24         1.57 o
  -3   5  11        204.72        198.45         7.59 o
  -2   5  11        388.02        415.06        11.28 o
  -1   5  11        112.97        131.35         5.98 o
   0   5  11         46.43         57.87         4.84 o
   1   5  11          4.92          3.46         1.10 o
   2   5  11        141.93        122.52         5.93 o
  -6   6  11         55.70         59.23         6.33 o
  -5   6  11         18.72         12.44         5.12 o
  -4   6  11        250.40        266.08         8.21 o
  -3   6  11         51.43         50.20         3.68 o
  -2   6  11         25.99         29.98         3.70 o
  -1   6  11        100.91         94.49         5.01 o
   0   6  11         37.64         41.98         3.98 o
   1   6  11        265.36        274.30         9.09 o
   2   6  11        125.04        118.41         7.32 o
  -6   7  11         12.51         18.40         2.19 o
  -5   7  11          2.03          5.97         1.78 o
  -4   7  11         18.32         21.54         2.29 o
  -3   7  11          3.11          6.05         1.95 o
  -2   7  11         22.94         30.87         3.81 o
  -1   7  11         26.89         22.27         2.97 o
   0   7  11          1.29         -0.32         0.75 o
   1   7  11          0.15          0.44         0.93 o
  -4   8  11        141.91        165.95         8.78 o
  -3   8  11          1.90          3.21         1.26 o
  -2   8  11          4.31          4.98         1.90 o
  -1   8  11         69.66         78.37         6.49 o
   0   8  11         86.55         84.22        20.90 o
  -7   0  12         14.36         18.79         3.13 o
  -6   0  12         45.64         54.98         3.96 o
  -5   0  12        236.08        259.89         7.51 o
  -4   0  12        138.27        158.87         7.53 o
  -3   0  12        263.00        290.97        15.67 o
  -2   0  12         83.69         85.61         8.32 o
  -1   0  12          0.71          1.26         1.73 o
   0   0  12        162.62        192.60         7.47 o
   1   0  12        187.64        225.95        10.71 o
  -7   1  12         13.48         13.19         1.93 o
  -6   1  12         65.07         72.97         3.78 o
  -5   1  12         68.48         64.81         2.87 o
  -4   1  12          2.26          1.88         1.00 o
  -3   1  12          6.12          7.27         2.01 o
  -2   1  12        264.09        294.13        11.03 o
  -1   1  12         93.79        109.70         4.94 o
   0   1  12        192.82        210.74         6.49 o
   1   1  12         88.47        104.88         4.93 o
  -6   2  12          0.37          1.33         1.03 o
  -5   2  12         13.57         16.63         1.45 o
  -4   2  12          1.22          0.30         1.06 o
  -3   2  12         74.76         76.51         5.49 o
  -2   2  12          6.79         10.25         2.45 o
  -1   2  12         54.22         58.87         3.85 o
   0   2  12         80.66         83.40         4.09 o
   1   2  12          0.37          2.61         1.51 o
  -6   3  12        142.81        159.39         9.42 o
  -5   3  12         51.81         52.02         3.15 o
  -4   3  12         25.04         28.22         2.53 o
  -3   3  12         10.52         11.08         1.65 o
  -2   3  12        330.38        378.76         9.56 o
  -1   3  12        144.99        169.31         5.13 o
   0   3  12        268.46        301.48         7.55 o
   1   3  12        141.84        151.67         8.40 o
  -6   4  12         44.54         51.03         4.96 o
  -5   4  12         65.54         64.04         4.19 o
  -4   4  12        177.28        209.35         5.55 o
  -3   4  12         63.87         70.80         3.26 o
  -2   4  12        156.76        162.05         5.88 o
  -1   4  12         52.87         63.95         3.48 o
   0   4  12         28.56         39.58         3.14 o
  -5   5  12         13.42         13.06         2.91 o
  -4   5  12          0.10          0.60         1.44 o
  -3   5  12          6.53          9.15         1.31 o
  -2   5  12         19.14         20.43         2.04 o
  -1   5  12         38.35         47.98         2.80 o
  -3   6  12         96.49        110.06         7.33 o
  -2   6  12         43.39         54.15         4.95 o
                                                
